# Supplementary material for: Hepatocellular carcinoma detection via targeted enzymatic methyl sequencing of plasma cell-free DNA
Source: Clin Epigenetics. 2023 Jan 4;15:2. doi: 10.1186/s13148-022-01420-6 (PMC9814445; doi:10.1186/s13148-022-01420-6)
Supplement: Supplementary file 2 — Additional file 2: Table S1. C sites prone to incomplete conversion in EM-seq. Table S2. Quality control metrics for Targeted EM-seq using HCC cell line input from 5 to 20 ng. Table S3. Quality control metrics for Targeted EM-seq from 596 clinical samples. Table S4. Comparison of methylation levels detected from two hybridization batches. Table S5. Summary of patient characteristics. Table S6. Summary of 283 CpG markers. Table S7. Methylation levels of 283 CpGs from clinical samples. [file 13148_2022_1420_MOESM2_ESM.xlsx]

## Sheet: Table S1
Table S1. C sites prone to incomplete conversion in EM-seq. Adjacent Cs are indicated with bold box.
DNA	pos	strand	CHH	EM-seq rep1		EM-seq rep2		BS-seq
				rate	cov	rate	cov	rate	cov
lambda	114	-	CTT	0.0376884	2388	0.0305882	1275	0.00628615	3977
lambda	115	-	CCT	0.0362887	2425	0.0276923	1300	0.00472519	4021
lambda	120	-	CGT	0.0379219	2637	0.0274537	1457	0.00207182	4344
lambda	124	-	CTG	0.0164508	2857	0.0110024	1636	0.00585302	4613
lambda	125	-	CCT	0.0114068	2893	0.00839832	1667	0.00492928	4666
lambda	127	-	CAC	0.031746	3024	0.0198977	1759	0.00807119	4832
lambda	147	-	CCA	0.0272909	3994	0.0208333	2352	0.00597312	6027
lambda	153	-	CAG	0.0322807	4275	0.0208579	2541	0.00557362	6459
lambda	156	-	CGA	0.031322	4342	0.0206343	2617	0.00364686	6581
lambda	3593	-	CTG	0.0101512	13890	0.0150759	10613	0.00488377	10238
lambda	15468	-	CGG	0.0313181	13315	0.0453017	10110	0.00359971	6945
lambda	15475	-	CCG	0.0254945	13297	0.0359497	10014	0.00563747	6918
lambda	15476	-	CCC	0.0315115	13265	0.0447224	9995	0.00434909	6898
lambda	15478	-	CGC	0.0312666	13209	0.0433039	9976	0.00920783	6842
lambda	15479	-	CCG	0.0324479	13252	0.04373	10016	0.00495699	6859
lambda	17700	-	CGT	0.0175585	14352	0.037018	9725	0.00457725	11579
lambda	17703	-	CGG	0.0170696	14353	0.0371096	9701	0.0052356	11651
lambda	20309	-	CGT	0.0613385	14852	0.0242994	10206	0.00289039	13147
lambda	20313	-	CAG	0.0469307	14873	0.0193422	10185	0.00604458	13235
lambda	27326	-	CGG	0.0103586	12550	0.012783	10248	0.00559067	12342
lambda	27481	-	CTT	0.0324826	12930	0.035141	10529	0.00427148	10535
lambda	27486	-	CAA	0.0246003	12886	0.0298436	10488	0.00547221	10599
lambda	27496	-	CAA	0.0242625	12983	0.0286533	10470	0.00554798	10995
lambda	27501	-	CCT	0.0318154	13044	0.0369842	10518	0.00528011	11174
lambda	27506	-	CAA	0.0214231	13070	0.0250662	10572	0.00632856	11377
lambda	27508	-	CAC	0.013413	13047	0.0164043	10546	0.00799368	11384
lambda	27724	-	CTG	0.0364012	12115	0.0410281	10310	0.00505548	15231
lambda	27756	-	CTT	0.0351402	12692	0.042384	10688	0.00828577	16293
lambda	31681	-	CTC	0.0101152	14236	0.00661256	9981	0.00493042	12575
lambda	35328	-	CGC	0.0110206	14246	0.0113787	11337	0.00492778	11770
lambda	35330	-	CGC	0.0108025	14256	0.0125408	11323	0.00503284	11723
lambda	38176	-	CGT	0.0100131	13782	0.0135352	9974	0.00523311	14714
lambda	38186	-	CTT	0.0106162	13941	0.0125992	10080	0.0049495	14951
lambda	38188	-	CGC	0.0110126	13984	0.0126645	10107	0.00652116	15028
lambda	40598	-	CCT	0.0104752	12983	0.0169255	9335	0.00626418	9259
lambda	40602	-	CAG	0.01026	12963	0.0157844	9313	0.00673653	9352
lambda	40612	-	CGA	0.0101718	12977	0.0159471	9218	0.00478071	9622
lambda	40615	-	CTG	0.0109798	13115	0.0158713	9325	0.00842495	9733
lambda	40616	-	CCT	0.0108447	13094	0.0162689	9343	0.00451421	9747
lambda	44727	-	CGG	0.0131413	13469	0.0184822	9685	0.00670717	12673
lambda	44765	-	CCG	0.0141684	13763	0.0238383	9942	0.00524257	12780
lambda	44770	-	CGA	0.0138695	13627	0.021425	9895	0.00520013	12692
lambda	44771	-	CCG	0.0145097	13715	0.0220308	9986	0.00453799	12781
lambda	44772	-	CCC	0.0139606	13753	0.0212257	10035	0.00476562	12800
lambda	45031	-	CAC	0.0125155	13743	0.0169139	10110	0.00975644	14452
lambda	45032	-	CCA	0.0142514	13753	0.0183813	10119	0.00400608	14478
lambda	45035	-	CTG	0.0139718	13742	0.0172482	10146	0.00557199	14537
lambda	45036	-	CCT	0.0138657	13775	0.0167647	10200	0.00479748	14591
lambda	45038	-	CTC	0.0133672	13765	0.0173303	10271	0.00609923	14592
lambda	45039	-	CCT	0.0143033	13773	0.0176379	10262	0.00437099	14642
lambda	45058	-	CAG	0.0147336	13778	0.0183272	10258	0.00767602	15112
lambda	47519	-	CCA	0.0100176	11380	0.00860678	9295	0.00525306	11993
lambda	122	+	CAG	0.0257662	3687	0.0347123	2103	0.00425098	5881
lambda	155	+	CGT	0.0170365	4461	0.0228814	2360	0.00123035	7315
lambda	160	+	CCT	0.0182297	4553	0.0236445	2453	0.0040032	7494
lambda	161	+	CTT	0.0198214	4591	0.0271145	2471	0.00866205	7504
lambda	1851	+	CGG	0.0105256	15771	0.0171392	10794	0.00573914	16553
lambda	3146	+	CCC	0.0126033	14758	0.0109666	10304	0.00580571	14813
lambda	3152	+	CCT	0.0144477	14812	0.00899052	10233	0.00551239	15057
lambda	4333	+	CGC	0.0380267	15568	0.0833484	11086	0.00600805	16145
lambda	4335	+	CCG	0.0189669	15817	0.0533989	11180	0.00597732	16228
lambda	4336	+	CGT	0.0214408	15811	0.0545308	11168	0.00907183	16204
lambda	12055	+	CGG	0.0245237	14802	0.0449364	10615	0.00489596	15523
lambda	13292	+	CAC	0.0150965	14043	0.0111073	8823	0.00653246	15002
lambda	20234	+	CGC	0.0188784	14408	0.00725867	10608	0.00589201	10353
lambda	20236	+	CGG	0.0116222	14369	0.00596083	10569	0.00661929	10273
lambda	20239	+	CGG	0.0205365	14316	0.00880432	10563	0.00372366	10205
lambda	20242	+	CCA	0.0197868	14353	0.00864337	10644	0.00635324	10231
lambda	20302	+	CCG	0.0213833	14357	0.00743702	10757	0.00694883	9498
lambda	20303	+	CGC	0.0204552	14324	0.00690105	10723	0.00949267	9481
lambda	20305	+	CCA	0.0219111	14285	0.00813236	10698	0.0051726	9473
lambda	20306	+	CAC	0.0202703	14208	0.00667481	10637	0.00931809	9444
lambda	20308	+	CGT	0.0179894	14175	0.00630826	10621	0.00438315	9354
lambda	24162	+	CCG	0.0138889	11808	0.0217271	9067	0.00319602	14080
lambda	24163	+	CGC	0.0133615	11825	0.0210863	9058	0.00838425	14074
lambda	24165	+	CAG	0.0152665	11856	0.0219684	9104	0.00569031	14059
lambda	24169	+	CAC	0.014149	12015	0.020212	9153	0.00546061	14101
lambda	24171	+	CGT	0.0131055	12056	0.0187008	9144	0.00737484	14102
lambda	24186	+	CGT	0.0129621	12498	0.0176896	9271	0.00387061	14468
lambda	24190	+	CTG	0.0145455	12650	0.0202377	9339	0.00493286	14596
lambda	24193	+	CGG	0.0143447	12827	0.0204429	9392	0.0053936	14647
lambda	24196	+	CTG	0.0128967	12949	0.0200064	9447	0.00400788	14721
lambda	27537	+	CAA	0.0119683	13870	0.0163273	10412	0.00594024	16666
lambda	27548	+	CGC	0.0410861	13922	0.050105	10478	0.00540605	16648
lambda	27550	+	CAA	0.0376966	13927	0.0466021	10536	0.00641641	16676
lambda	27572	+	CGC	0.0388713	13609	0.0481471	10551	0.00477537	15915
lambda	27574	+	CTA	0.0397477	13636	0.0492518	10558	0.00415539	15883
lambda	27725	+	CTT	0.0119434	12643	0.0179624	10522	0.00566171	12717
lambda	29797	+	CGA	0.020354	13560	0.0139645	11028	0.00574063	11497
lambda	35382	+	CTT	0.0100355	14349	0.0187798	10064	0.00437012	11899
lambda	35493	+	CCC	0.0111585	14070	0.0227818	10008	0.0052347	11653
lambda	38175	+	CGC	0.0107453	13122	0.0168894	9651	0.0058001	12586
lambda	38177	+	CTG	0.010325	13075	0.0165375	9675	0.00502713	12532
lambda	38187	+	CGT	0.0108754	12965	0.0180977	9725	0.0038946	12068
lambda	41010	+	CGT	0.0140642	14576	0.0156066	10188	0.00574624	19491
lambda	41150	+	CGA	0.0197909	15209	0.101746	11627	0.00655973	20885
lambda	41153	+	CGG	0.0182874	15147	0.0910108	11614	0.00490008	20816
lambda	41167	+	CGT	0.018646	14963	0.010212	11653	0.00474606	20438
lambda	42087	+	CGT	0.0197514	13113	0.0181372	9373	0.00527512	12322
lambda	42249	+	CGT	0.0549419	13760	0.042158	9583	0.00359053	13090
lambda	42252	+	CGT	0.0118554	13749	0.0253243	9635	0.00588368	13257
lambda	42256	+	CGA	0.0442192	13614	0.0224696	9613	0.00656765	13399
lambda	43227	+	CGC	0.0111772	15299	0.00781618	10619	0.00630511	19508
lambda	43229	+	CTA	0.0353803	15291	0.0203218	10629	0.00788894	19521
lambda	44724	+	CCC	0.0147963	13990	0.0162372	10285	0.00415389	15648
lambda	44725	+	CCG	0.0148419	13947	0.0167789	10251	0.00517671	15647
lambda	44726	+	CGA	0.0155709	13872	0.0171923	10179	0.00731801	15578
lambda	44731	+	CAG	0.0160017	13936	0.0180583	10300	0.00804765	15781
lambda	44738	+	CAG	0.0123889	13722	0.0117728	10193	0.0085771	15623
lambda	44754	+	CCT	0.0113661	13725	0.0106332	10439	0.00666624	15601
lambda	44755	+	CTG	0.0104659	13759	0.00967433	10440	0.00792991	15637
lambda	44758	+	CAT	0.0118709	13731	0.0118876	10431	0.00699746	15720
lambda	44763	+	CGG	0.0126296	13698	0.0135872	10451	0.00496152	15721
lambda	44769	+	CGG	0.0155433	13575	0.0154172	10378	0.00447342	15648
lambda	45052	+	CCT	0.0114083	13499	0.0133514	10336	0.00420854	11643
lambda	45053	+	CTC	0.0112159	13463	0.0124199	10306	0.00740486	11614
lambda	45055	+	CCT	0.0104989	13430	0.0110201	10254	0.0047582	11559
lambda	45056	+	CTG	0.0106383	13442	0.0113292	10239	0.00666494	11553
lambda	46433	+	CCC	0.0102383	11330	0.0234332	7340	0.0058369	12164
lambda	46434	+	CCA	0.0104814	11258	0.0224766	7252	0.00763042	12057
lambda	46447	+	CAA	0.0100524	11440	0.0215267	7572	0.00648391	12184
lambda	47718	+	CAA	0.0417065	13595	0.0469131	9848	0.00797766	17549
lambda	48099	+	CGC	0.0609814	12594	0.0378529	7899	0.00587372	14982
lambda	48101	+	CGG	0.0117732	12486	0.00851226	7871	0.00528075	14960
lambda	48494	+	CAG	0.012931	232	0	110	0.00255102	392

## Sheet: Table S2
Table S2. Quality control metrics for Targeted EM-seq using HCC cell line input from 5 to 20ng
SampleName	TotalReads	q20Ratio	UniquelyAlignedReads	TargetRatio	UniqueReadDepth
5ng	7774267	0.821464	4897398	0.671017	113.657
10ng	13277231	0.821464	8313772	0.65505	311.616
20ng-1	14567756	0.821464	9191585	0.655327	835.65
20ng-2	15012401	0.821464	9415973	0.682686	849.725

## Sheet: Table S3
Table S3. Quality control metrics for Targeted EM-seq from 596 clinical samples
NO.	Batch	Index	Group	Total Reads	q2 0Ratio	Uniquely Aligned Reads	Dup Ratio	Target Ratio	Unique Read Depth
1	Nova3	5	3 tumor-train	12890397	0.936153	9853367	0.904382	0.816528	1032
2	Nova3	A11	3 tumor-train	19067729	0.919503	14168781	0.886712	0.808128	1847
3	Nova3	A12	3 tumor-train	11851436	0.914549	8754751	0.861867	0.807729	2214
4	Nova3	A2	4 tumor-test	26340557	0.933152	20727232	0.922714	0.843265	1920
5	Nova3	A3	3 tumor-train	9647990	0.916497	6176995	0.908777	0.698569	772
6	Nova3	B1	3 tumor-train	15167781	0.916732	10724053	0.865172	0.771249	2105
7	Nova4	E9	4 tumor-test	6461637	0.916542	3077267	0.635306	0.219134	367.497
8	Nova4	F10	3 tumor-train	17685515	0.91545	11574261	0.67028	0.238589	610.833
9	Nova4	F11	3 tumor-train	12593642	0.918768	7013963	0.640821	0.143994	449.027
10	Nova4	F2	3 tumor-train	8441579	0.923896	4044459	0.650611	0.27358	798.617
11	Nova4	F4	3 tumor-train	7398221	0.922277	4364560	0.645674	0.169256	107.977
12	Nova4	F5	3 tumor-train	14408375	0.926435	8540975	0.702376	0.211296	142.06
13	Nova4	F8	3 tumor-train	13817024	0.904054	5388915	0.736063	0.283419	152
14	Nova4	G2	3 tumor-train	10178250	0.911026	4964900	0.630211	0.271588	846.823
15	Nova5	F6	4 tumor-test	4652008	0.915192	3173527	0.598079	0.237304	112.797
16	Nova5	F7	3 tumor-train	5812167	0.919391	4203093	0.588257	0.244073	191.837
17	Nova5	F9	3 tumor-train	1382125	0.918429	966982	0.401162	0.224131	136.553
18	Nova5	G1	3 tumor-train	3352808	0.921368	2172503	0.616414	0.354225	225.74
19	Nova5	G3	4 tumor-test	7504573	0.921359	3039672	0.589714	0.327153	464.877
20	Nova7	B10	1 normal-train	5371993	0.85277	3083418	0.911747	0.75457	132.313
21	Nova7	B11	1 normal-train	9632934	0.867265	6054723	0.917891	0.751414	252.397
22	Nova7	B12	1 normal-train	14906818	0.878745	9002201	0.912696	0.724283	521.14
23	Nova7	B9	1 normal-train	6773385	0.868713	4157841	0.910836	0.747718	197.89
24	Nova7	C1	1 normal-train	8466452	0.856222	4930237	0.897184	0.699929	213.077
25	Nova7	C2	2 normal-test	6770748	0.873804	4408892	0.900801	0.738391	213.257
26	Nova7	C3	1 normal-train	5754894	0.857562	3515016	0.882128	0.720321	349.703
27	Nova7	F11	3 tumor-train	8461203	0.862987	5490939	0.791937	0.773888	1952.68
28	Nova7	F12	3 tumor-train	7672193	0.848485	4686296	0.867266	0.738968	443.873
29	Nova8	A1	3 tumor-train	2549891	0.928008	1484043	0.699012	0.483193	154.07
30	Nova8	A11	3 tumor-train	2928379	0.924726	1898829	0.797485	0.670134	170.051
31	Nova8	A2	4 tumor-test	5838995	0.930458	3651904	0.659414	0.512248	804.268
32	Nova8	A4	3 tumor-train	3003307	0.927443	1851432	0.679575	0.523382	285.214
33	Nova8	A5	3 tumor-train	3329918	0.927176	2176932	0.660522	0.563772	496.804
34	Nova8	A7	3 tumor-train	1869759	0.925231	1170175	0.677521	0.57092	238.489
35	Nova8	A9	3 tumor-train	2416697	0.9292	1627682	0.604551	0.625993	881.976
36	Nova8	B1	3 tumor-train	3469392	0.920764	2413934	0.750972	0.672456	459.772
37	Nova8	E1	3 tumor-train	2485514	0.925086	1398448	0.641818	0.56382	474.88
38	Nova8	E12	4 tumor-test	2335795	0.929733	1448302	0.724258	0.661279	360.957
39	Nova8	E3	4 tumor-test	3795029	0.927031	2240099	0.668157	0.535155	522.9
40	Nova8	E4	3 tumor-train	5260858	0.930692	3629715	0.787473	0.710217	615.535
41	Nova8	E5	3 tumor-train	2392113	0.920073	1395959	0.752737	0.596687	138.599
42	Nova8	E6	3 tumor-train	8326486	0.909073	6041078	0.796303	0.81126	1833.76
43	Nova8	E9	3 tumor-train	2606298	0.92914	1896167	0.611501	0.667669	1011.43
44	Nova8	H12	2 normal-test	3067957	0.934495	1927862	0.745748	0.594865	263.992
45	Nova8	H8	1 normal-train	5096866	0.906075	3748126	0.728597	0.701199	1014.97
46	Nova9	A1	3 tumor-train	11146097	0.937657	7763640	0.732616	0.387101	424.529
47	Nova9	A10	3 tumor-train	9689385	0.925643	7049589	0.680619	0.426114	1404.35
48	Nova9	A7	4 tumor-test	10746071	0.941489	7946440	0.660069	0.365187	1637.26
49	Nova9	A8	3 tumor-train	7830736	0.945351	5817897	0.625238	0.31925	1410.22
50	Nova9	B6	5 liver disease-train	13270437	0.943788	10001783	0.729137	0.381089	1045.42
51	Nova10	D10	2 normal-test	3973076	0.907614	2568065	0.929728	0.85156	221.85
52	Nova10	D11	1 normal-train	3445713	0.90705	2087947	0.921182	0.820702	189.555
53	Nova10	D12	2 normal-test	7209505	0.907122	4368623	0.929768	0.83976	418.433
54	Nova10	D4	1 normal-train	5503304	0.91936	3230259	0.942428	0.815006	183.445
55	Nova10	D5	1 normal-train	3747552	0.897502	2325132	0.856347	0.819918	647.721
56	Nova10	D7	1 normal-train	2740389	0.905929	1695241	0.910321	0.83075	190.775
57	Nova10	E1	1 normal-train	4916314	0.903974	3157586	0.910903	0.850552	423.567
58	Nova10	E2	1 normal-train	3960216	0.90276	2358826	0.933404	0.831123	166.465
59	Nova10	F7	2 normal-test	10293762	0.911688	6605304	0.937279	0.866944	658.895
60	Nova10	F8	1 normal-train	5477788	0.910256	3633247	0.91605	0.870108	474.018
61	Nova10	F9	2 normal-test	7449565	0.905035	4411182	0.929077	0.844908	528.809
62	Nova11	A11	2 normal-test	11729115	0.884591	7645166	0.921075	0.785018	311.862
63	Nova11	A12	2 normal-test	7254009	0.881962	4885644	0.918254	0.799607	195.234
64	Nova11	A4	4 tumor-test	6496632	0.875672	4164958	0.92649	0.843809	387.331
65	Nova11	A9	1 normal-train	4915282	0.880114	2976534	0.873174	0.694002	677.048
66	Nova11	B10	1 normal-train	13324929	0.842767	7896337	0.93295	0.859779	198.887
67	Nova11	B11	1 normal-train	6922324	0.884894	4363315	0.947815	0.847742	313.635
68	Nova11	B8	2 normal-test	8071327	0.880554	4980016	0.934759	0.849502	328.575
69	Nova11	B9	1 normal-train	9556350	0.882197	5651585	0.942753	0.840984	323.049
70	Nova11	F10	2 normal-test	6456033	0.876654	3961442	0.921779	0.80471	378.959
71	Nova11	F11	1 normal-train	10204446	0.878409	6479984	0.943085	0.830292	269.096
72	Nova11	F12	1 normal-train	4943116	0.880507	3088933	0.916714	0.769155	277.449
73	Nova11	G3	1 normal-train	9435514	0.885325	5978184	0.938243	0.811209	481.862
74	Nova11	G5	1 normal-train	12624236	0.883905	7521686	0.94871	0.809393	129.02
75	Nova11	G6	2 normal-test	5830182	0.878772	3396677	0.949517	0.808747	384.797
76	Nova11	H1	2 normal-test	9642291	0.88318	6042179	0.884268	0.721576	212.787
77	Nova11	H2	1 normal-train	9229897	0.88567	6258765	0.864385	0.751387	359.835
78	Nova11	H3	1 normal-train	10721063	0.884199	6528927	0.901713	0.742041	265.954
79	Nova11	H4	1 normal-train	8031455	0.887649	5068636	0.901515	0.731232	775.356
80	Nova12-1	B5	1 normal-train	4126450	0.856458	2693631	0.952469	0.881293	164.203
81	Nova12-1	B6	1 normal-train	6464231	0.856987	4374001	0.963929	0.904723	174.216
82	Nova12-1	B8	1 normal-train	7161050	0.871769	4832168	0.961248	0.901383	261.861
83	Nova12-1	C12	2 normal-test	8597369	0.859806	5523525	0.931026	0.851966	459.419
84	Nova12-1	C7	1 normal-train	14188900	0.849124	9239023	0.95016	0.853791	449.955
85	Nova12-1	C8	1 normal-train	9254127	0.865046	6064979	0.948386	0.855874	257.179
86	Nova12-1	D3	1 normal-train	7655610	0.849248	4748137	0.940162	0.838118	265.841
87	Nova12-1	D4	2 normal-test	9525490	0.862489	6018489	0.947242	0.849282	278.901
88	Nova12-1	D5	1 normal-train	4888700	0.84413	3006204	0.936619	0.83916	151.643
89	Nova12-1	D7	1 normal-train	5176598	0.845788	3168680	0.923558	0.837532	308.588
90	Nova12-1	E10	1 normal-train	7586114	0.850243	4813461	0.93133	0.845912	370.495
91	Nova12-1	E11	1 normal-train	8023385	0.866332	5179320	0.945999	0.849776	241.611
92	Nova12-1	E12	2 normal-test	8334082	0.851436	5197167	0.948913	0.847514	164.632
93	Nova12-1	E3	2 normal-test	14473699	0.871459	9020387	0.951634	0.841278	224.661
94	Nova12-1	E4	1 normal-train	5007023	0.862529	3331065	0.950041	0.846536	102.829
95	Nova12-1	E5	1 normal-train	4719372	0.858762	2879544	0.946847	0.835367	104.434
96	Nova12-1	E6	2 normal-test	10030176	0.862193	6513374	0.942301	0.851729	306.953
97	Nova12-1	E7	1 normal-train	11176174	0.85284	7176220	0.947557	0.841827	260.885
98	Nova12-1	E9	1 normal-train	3735474	0.851621	2402902	0.91414	0.831816	229.948
99	Nova12-1	G3	1 normal-train	9549797	0.852881	5942392	0.939529	0.83599	288.465
100	Nova12-1	G4	2 normal-test	5628983	0.857725	3663233	0.945091	0.860068	220.122
101	Nova12-2	A1	1 normal-train	7805902	0.856044	4826855	0.945143	0.835156	206.649
102	Nova12-2	A4	4 tumor-test	7558282	0.863585	4955107	0.934648	0.859236	375.032
103	Nova12-2	C11	3 tumor-train	7647105	0.868645	4750296	0.927022	0.803599	303.736
104	Nova12-2	C2	2 normal-test	5679887	0.856753	3647526	0.945388	0.849313	158.16
105	Nova12-2	C4	3 tumor-train	8434945	0.849619	4979301	0.9486	0.843555	268.938
106	Nova12-2	E6	1 normal-train	7274989	0.85288	4589161	0.943176	0.863595	328.197
107	Nova12-2	F1	1 normal-train	10427606	0.853505	6722927	0.941599	0.846961	415.459
108	Nova12-2	H1	1 normal-train	17840461	0.854791	11704496	0.975417	0.89742	213.59
109	Nova12-2	H2	1 normal-train	12053127	0.854826	7865962	0.965241	0.895727	317.841
110	Nova12-2	H4	1 normal-train	4578733	0.861518	2898894	0.95402	0.891736	217.573
111	Nova12-2	H5	1 normal-train	3731455	0.822432	2150211	0.928663	0.866567	237.322
112	Nova12-2	H8	3 tumor-train	12262421	0.832448	8545964	0.936918	0.922766	839.616
113	Nova12-2	H9	4 tumor-test	4853948	0.861204	3413964	0.828255	0.905562	1425.83
114	Nova12-4	A1	1 normal-train	12055721	0.850957	7540084	0.953541	0.818233	331.292
115	Nova12-4	A12	2 normal-test	6819612	0.869941	4644526	0.935561	0.871048	390.17
116	Nova12-4	A2	1 normal-train	15906000	0.852121	9579199	0.961048	0.818006	366.712
117	Nova12-4	A3	1 normal-train	9492531	0.847915	5971417	0.949448	0.824538	314.636
118	Nova12-4	A4	1 normal-train	9670238	0.853142	6095782	0.953578	0.811133	246.948
119	Nova12-4	A5	1 normal-train	8289244	0.856543	5358667	0.946244	0.859257	384.528
120	Nova12-4	A6	1 normal-train	6168754	0.865012	4057438	0.927354	0.846565	411.367
121	Nova12-4	A9	1 normal-train	3658053	0.853237	2282290	0.945834	0.837767	120.634
122	Nova12-4	E10	2 normal-test	5774810	0.856078	3863695	0.955212	0.837111	141.241
123	Nova12-4	E11	2 normal-test	7077879	0.881198	4854742	0.950659	0.830793	220.821
124	Nova12-4	F1	1 normal-train	9863334	0.853313	6296443	0.948925	0.847429	375.196
125	Nova12-4	F10	1 normal-train	8871466	0.856186	5814922	0.948221	0.859114	319.965
126	Nova12-4	F11	3 tumor-train	8671555	0.854235	6073646	0.873907	0.871155	1498.29
127	Nova12-4	F12	3 tumor-train	4692795	0.853636	3104767	0.941251	0.841179	183.255
128	Nova12-4	F2	5 liver disease-train	7800702	0.865037	5159398	0.949754	0.864274	308.073
129	Nova12-4	F9	1 normal-train	10652088	0.86063	7077459	0.945702	0.859478	451.25
130	Nova12-4	G5	1 normal-train	5988124	0.866682	4018203	0.95978	0.820984	96.8168
131	Nova12-4	G6	1 normal-train	4823058	0.873462	3583630	0.960802	0.87639	118.134
132	Nova12-4	G7	1 normal-train	4418249	0.849207	2717657	0.942669	0.82191	202.419
133	Nova12-4	G8	2 normal-test	6660948	0.846583	4334159	0.94848	0.812561	170.622
134	Nova13-1	B1	1 normal-train	10193406	0.914732	6598012	0.936284	0.741633	218.153
135	Nova13-1	B10	1 normal-train	8256474	0.917785	6114060	0.935316	0.747559	164.967
136	Nova13-1	B11	1 normal-train	11436189	0.912244	7655833	0.938007	0.758224	375.886
137	Nova13-1	B12	2 normal-test	15941522	0.91922	10945593	0.937177	0.747139	610.278
138	Nova13-1	B2	1 normal-train	5583991	0.917602	3874939	0.934876	0.751538	101.854
139	Nova13-1	B3	2 normal-test	9970580	0.912656	6887089	0.911563	0.750153	718.493
140	Nova13-1	B4	2 normal-test	7587059	0.916458	4913388	0.928288	0.725027	201.023
141	Nova13-1	B5	1 normal-train	8816157	0.920784	6471303	0.883587	0.727417	855.054
142	Nova13-1	B6	2 normal-test	11884351	0.917812	7509960	0.941166	0.736902	272.164
143	Nova13-1	B7	1 normal-train	5102386	0.918614	3521197	0.926316	0.722115	115.218
144	Nova13-1	B8	2 normal-test	8926730	0.91554	6048161	0.937727	0.758278	205.386
145	Nova13-1	B9	1 normal-train	10018695	0.916411	6494844	0.936327	0.741111	241.192
146	Nova13-1	C1	1 normal-train	10190776	0.899155	6400263	0.94292	0.73589	210.476
147	Nova13-1	C10	1 normal-train	10860019	0.911196	7278488	0.942766	0.760203	188.846
148	Nova13-1	C12	1 normal-train	9639345	0.915851	6527486	0.945287	0.766052	173.078
149	Nova13-1	C2	1 normal-train	13747504	0.921922	9214297	0.927514	0.738815	629.682
150	Nova13-1	C3	1 normal-train	5926998	0.914574	3951542	0.939607	0.772368	218.336
151	Nova13-1	C4	1 normal-train	1167713	0.922249	810550	0.892002	0.784303	145.789
152	Nova13-1	C5	1 normal-train	8923793	0.913251	5684358	0.952686	0.74723	113.113
153	Nova13-1	C6	1 normal-train	11986836	0.917591	7687642	0.939208	0.731251	266.43
154	Nova13-1	C7	1 normal-train	19389123	0.914216	12460201	0.954413	0.754066	395.265
155	Nova13-1	C8	2 normal-test	13515375	0.920886	9354920	0.949739	0.789854	286.421
156	Nova13-1	C9	2 normal-test	12433389	0.912718	8347712	0.943149	0.766643	313.732
157	Nova13-1	D1	2 normal-test	12877595	0.912038	8397886	0.939749	0.746341	362.166
158	Nova13-2	E1	2 normal-test	6784799	0.913539	4283351	0.937145	0.728931	136.384
159	Nova13-2	E11	3 tumor-train	13503081	0.927156	10597434	0.894762	0.798898	1701.66
160	Nova13-2	E2	1 normal-train	11388983	0.914918	7799460	0.937384	0.756026	311.53
161	Nova13-2	E3	1 normal-train	9378201	0.917159	5805070	0.921698	0.72011	328.716
162	Nova13-2	E4	2 normal-test	10127161	0.919445	6901210	0.920443	0.745208	531.633
163	Nova13-2	E8	2 normal-test	8671171	0.912691	5581645	0.938496	0.7348	181.733
164	Nova13-2	G10	1 normal-train	9115798	0.929558	6143230	0.805995	0.458196	231.107
165	Nova13-2	G11	2 normal-test	8223416	0.927357	5673034	0.824995	0.479396	133.814
166	Nova13-2	G12	1 normal-train	5640187	0.927543	3901166	0.829851	0.503759	109.068
167	Nova13-2	G2	1 normal-train	5316327	0.918625	3528306	0.799381	0.461669	93.5994
168	Nova13-2	G3	1 normal-train	10299769	0.922524	6546249	0.802391	0.441332	225.471
169	Nova13-2	G4	1 normal-train	11189813	0.921626	7660336	0.821481	0.480617	349.42
170	Nova13-2	G5	2 normal-test	11024283	0.922678	7516767	0.839478	0.511635	234.859
171	Nova13-2	G6	1 normal-train	9620186	0.924396	6758368	0.808743	0.47127	222.761
172	Nova13-2	G7	2 normal-test	6698365	0.926449	4658994	0.813953	0.455576	125.325
173	Nova13-2	G8	1 normal-train	6963314	0.926984	4613438	0.790101	0.416339	152.296
174	Nova13-2	G9	1 normal-train	11018481	0.926053	7164538	0.805856	0.470686	417.639
175	Nova13-2	H1	2 normal-test	9411137	0.92459	6328120	0.816754	0.479376	166.434
176	Nova13-2	H2	2 normal-test	7274694	0.922774	4959449	0.814388	0.478044	135.209
177	Nova13-2	H3	2 normal-test	10319724	0.926937	7037117	0.801501	0.464636	191.022
178	Nova13-2	H4	1 normal-train	6236918	0.932862	4396257	0.818487	0.454651	85.8088
179	Nova13-2	H5	1 normal-train	4494569	0.921786	2900709	0.737436	0.450665	213.243
180	Nova13-2	H6	1 normal-train	6946875	0.929624	4755893	0.813938	0.470534	129.247
181	Nova13-2	H7	1 normal-train	11816124	0.922469	8401865	0.822013	0.50325	323.082
182	Nova13-2	H8	1 normal-train	6795443	0.928208	4966566	0.78571	0.411514	127.051
183	Nova13-2	H9	3 tumor-train	8104514	0.92606	6230768	0.715025	0.472997	1501.12
184	Nova14-1	A7	2 normal-test	6534005	0.818994	3390741	0.833105	0.668855	313.071
185	Nova14-1	A8	1 normal-train	4638670	0.809238	2395838	0.842496	0.670131	201.977
186	Nova14-1	A9	1 normal-train	4640665	0.826861	2605742	0.823797	0.64323	198.785
187	Nova14-1	B12	6 liver disease-test	14118946	0.862412	9464487	0.603595	0.280073	586.093
188	Nova14-1	B7	1 normal-train	6673613	0.820264	3844131	0.835292	0.694422	400.441
189	Nova14-1	B8	2 normal-test	8037154	0.830129	4509909	0.850021	0.70716	498.934
190	Nova14-1	B9	1 normal-train	7680603	0.838824	4322606	0.85691	0.696018	283.473
191	Nova14-1	C7	2 normal-test	12247114	0.810267	6729170	0.884262	0.713646	468.885
192	Nova14-1	C9	2 normal-test	8074155	0.82076	4535207	0.844847	0.703413	510.328
193	Nova14-1	D5	1 normal-train	6347854	0.870382	4392305	0.690246	0.381524	317.528
194	Nova14-1	D7	1 normal-train	4837076	0.811678	2537979	0.846729	0.671793	186.845
195	Nova14-1	D9	1 normal-train	6040637	0.832876	3416782	0.855588	0.685979	143.53
196	Nova14-1	E7	1 normal-train	7776496	0.822211	4109945	0.855482	0.692848	332.349
197	Nova14-1	E8	2 normal-test	5902302	0.833539	3612115	0.849549	0.69099	173.925
198	Nova14-1	F5	1 normal-train	9899334	0.854635	6624889	0.626649	0.27437	183.922
199	Nova14-1	F7	2 normal-test	8071070	0.833144	4188941	0.870093	0.693196	275.251
200	Nova14-1	F8	1 normal-train	6518629	0.832398	3770541	0.850906	0.716055	351.354
201	Nova14-1	G5	2 normal-test	10963592	0.865629	7277123	0.619064	0.235272	184.262
202	Nova14-1	G7	1 normal-train	7260268	0.812927	4060776	0.834494	0.705822	592.207
203	Nova14-1	G8	1 normal-train	4269098	0.823078	2326218	0.835511	0.653571	141.048
204	Nova14-1	G9	3 tumor-train	7488458	0.837222	4677322	0.71584	0.707229	2225.38
205	Nova14-1	H10	1 normal-train	9559011	0.855687	5874156	0.610667	0.270465	131.305
206	Nova14-1	H7	1 normal-train	7737752	0.817619	4338484	0.856633	0.709454	415.436
207	Nova14-1	H8	1 normal-train	3453270	0.83029	1978111	0.823149	0.645095	134.901
208	Nova14-1	H9	3 tumor-train	5663612	0.840742	3672956	0.813993	0.726585	556.866
209	Nova14-2	A10	2 normal-test	7545359	0.862123	4875020	0.527565	0.236589	189.49
210	Nova14-2	A3	1 normal-train	6106817	0.856605	4058043	0.358989	0.10705	126.805
211	Nova14-2	A6	1 normal-train	5902219	0.861013	3916939	0.58269	0.236559	142.759
212	Nova14-2	B1	1 normal-train	9054584	0.867982	6144314	0.365694	0.115772	163.186
213	Nova14-2	B10	1 normal-train	7859749	0.838714	4811204	0.571523	0.257602	114.761
214	Nova14-2	B3	1 normal-train	7332980	0.852476	4962742	0.369256	0.107115	210.734
215	Nova14-2	C1	1 normal-train	11205287	0.856643	7775509	0.363975	0.0936972	245.418
216	Nova14-2	C11	1 normal-train	8399781	0.847736	5509586	0.523081	0.200692	209.779
217	Nova14-2	C12	5 liver disease-train	7504155	0.8627	5178638	0.546553	0.263368	219.598
218	Nova14-2	D1	1 normal-train	9398896	0.858104	6450874	0.373791	0.101311	170.624
219	Nova14-2	D10	2 normal-test	6226208	0.858491	4088149	0.540559	0.259685	169.945
220	Nova14-2	D11	2 normal-test	7389904	0.844082	4548094	0.528559	0.245525	133.266
221	Nova14-2	D12	5 liver disease-train	9853703	0.862023	6819819	0.540338	0.25666	527.853
222	Nova14-2	D3	2 normal-test	11485492	0.859015	7651960	0.377442	0.102066	271.86
223	Nova14-2	E1	2 normal-test	7067501	0.857977	4750676	0.380037	0.119072	152.886
224	Nova14-2	E10	1 normal-train	8097399	0.869729	5619652	0.367272	0.094449	128.805
225	Nova14-2	E6	4 tumor-test	11435108	0.869784	8173786	0.579066	0.288487	872.095
226	Nova14-2	F10	2 normal-test	6363581	0.857554	4108596	0.536121	0.253658	125.938
227	Nova14-2	F12	4 tumor-test	6333908	0.873744	4551635	0.437122	0.163021	889.796
228	Nova14-2	F3	3 tumor-train	8379101	0.866617	6030007	0.324013	0.0818869	340.385
229	Nova14-2	F6	3 tumor-train	14625140	0.865508	10311326	0.595006	0.264889	1237.96
230	Nova14-2	G12	4 tumor-test	8379352	0.849916	5569104	0.55652	0.276303	305.832
231	Nova14-2	H1	2 normal-test	9685178	0.861995	6800752	0.35766	0.105087	249.418
232	Nova14-2	H12	6 liver disease-test	9930270	0.871646	6758218	0.509591	0.258549	846.783
233	Nova14-2	H5	2 normal-test	3428726	0.810374	2047563	0.458796	0.218298	120.312
234	Nova15	A5	2 normal-test	4736783	0.88821	3180434	0.50767	0.207075	117.058
235	Nova15	B5	1 normal-train	5712437	0.878374	3727468	0.48898	0.195384	132.05
236	Nova15	C2	1 normal-train	8804123	0.881021	5952307	0.516529	0.210632	180.579
237	Nova15	D3	4 tumor-test	6982296	0.839082	4407612	0.577311	0.310068	614.641
238	Nova15	D4	4 tumor-test	7463794	0.851004	4938589	0.620316	0.344159	274.796
239	Nova15	E2	1 normal-train	7391332	0.879271	5041313	0.517767	0.227819	264.129
240	Nova15	E3	4 tumor-test	4626334	0.861363	3023654	0.544553	0.336741	529.102
241	Nova15	E4	5 liver disease-train	6787950	0.845377	4591376	0.600866	0.362616	599.308
242	Nova15	F3	3 tumor-train	5050124	0.850817	2874027	0.564623	0.295056	446.725
243	Nova15	F4	3 tumor-train	3934936	0.844868	2496390	0.579943	0.316496	165.742
244	Nova15	G3	3 tumor-train	4424881	0.832249	2318963	0.5685	0.255196	104.258
245	Nova15	G6	4 tumor-test	5938452	0.854667	4054678	0.605542	0.335909	195.289
246	Nova16-1	A11	3 tumor-train	8270680	0.90856	5846625	0.365761	0.0920634	267.85
247	Nova16-1	A12	3 tumor-train	7933246	0.91259	5737660	0.326368	0.0769053	405.253
248	Nova16-1	B12	3 tumor-train	13437317	0.912552	9655067	0.404379	0.0747251	348.311
249	Nova16-1	B6	1 normal-train	10166077	0.910511	7095303	0.591195	0.181851	176.914
250	Nova16-1	C10	4 tumor-test	7577745	0.910811	5408954	0.307263	0.0874926	732.211
251	Nova16-1	C12	3 tumor-train	8624641	0.912092	6291211	0.344909	0.100368	528.152
252	Nova16-1	D11	4 tumor-test	7818216	0.911066	5600995	0.35189	0.0833065	293.59
253	Nova16-1	D12	3 tumor-train	9111417	0.921788	6892511	0.34285	0.0825932	589.233
254	Nova16-1	E10	3 tumor-train	8803572	0.914742	6324918	0.347146	0.0736611	325.033
255	Nova16-1	E11	3 tumor-train	8630725	0.92219	6502393	0.333676	0.0677548	396.583
256	Nova16-1	E12	3 tumor-train	8097049	0.917474	6048100	0.31056	0.0899172	696.019
257	Nova16-1	F10	3 tumor-train	6476401	0.919963	4841543	0.326275	0.096776	488.846
258	Nova16-1	F11	4 tumor-test	8223002	0.911663	5949199	0.342215	0.080383	375.245
259	Nova16-1	F12	3 tumor-train	6353587	0.917103	4623050	0.323419	0.0667945	470.944
260	Nova16-1	G10	4 tumor-test	6408007	0.912827	4322181	0.345295	0.0825817	199.167
261	Nova16-1	G11	4 tumor-test	9315897	0.91237	6577759	0.346781	0.0828202	538.475
262	Nova16-1	H11	3 tumor-train	7438708	0.918419	5419055	0.361253	0.0778836	546.284
263	Nova16-2	A10	4 tumor-test	5002218	0.883259	3606707	0.876863	0.856093	781.013
264	Nova16-2	B2	1 normal-train	6594990	0.905104	4558916	0.760529	0.378786	125.461
265	Nova16-2	B9	3 tumor-train	2961169	0.908496	2144372	0.632375	0.51812	313.577
266	Nova16-2	C1	1 normal-train	8596209	0.896341	5767412	0.772907	0.370915	151.825
267	Nova16-2	C2	1 normal-train	10190874	0.903767	7011164	0.766681	0.374487	254.821
268	Nova16-2	C7	3 tumor-train	14276850	0.911992	10650151	0.605757	0.201468	1077.95
269	Nova16-2	D1	1 normal-train	7330765	0.902968	5013910	0.775478	0.381521	154.002
270	Nova16-2	D2	2 normal-test	10587730	0.907274	7152623	0.772697	0.358679	157.534
271	Nova16-2	D7	3 tumor-train	4137354	0.872303	3011353	0.806592	0.818645	1106.11
272	Nova16-2	E2	2 normal-test	7444618	0.904518	5137213	0.775592	0.392241	157.515
273	Nova16-2	E7	3 tumor-train	6187967	0.888215	4237211	0.844724	0.816951	1328.43
274	Nova16-2	F2	1 normal-train	6958580	0.907196	5039140	0.732892	0.344616	400.604
275	Nova16-2	F9	5 liver disease-train	6852499	0.891721	4941623	0.923763	0.829945	370.092
276	Nova16-2	G1	2 normal-test	3777370	0.909458	2550911	0.746437	0.347726	106.21
277	Nova16-2	G2	1 normal-train	6827036	0.895918	4783087	0.745415	0.416493	322.206
278	Nova16-2	H1	1 normal-train	7300920	0.896368	4919098	0.783456	0.437138	176.189
279	Nova16-2	H2	1 normal-train	7335783	0.901424	5110915	0.776732	0.435611	253.694
280	Nova16-2	H9	3 tumor-train	4982792	0.869709	3513966	0.846897	0.841041	1051.88
281	Nova17	C11	2 normal-test	8623277	0.935258	5806665	0.455767	0.153964	272.373
282	Nova17	C9	3 tumor-train	4275103	0.926049	3040461	0.667467	0.515131	557.085
283	Nova17	D11	1 normal-train	6496041	0.937615	4384963	0.463907	0.170061	123.027
284	Nova17	D9	4 tumor-test	4189030	0.927006	3014592	0.647697	0.516594	645.905
285	Nova17	G9	3 tumor-train	7542276	0.943957	5678135	0.400245	0.137573	617.931
286	Nova18	E5	1 normal-train	7137269	0.907917	4901219	0.849271	0.693168	442.206
287	Nova18	E6	1 normal-train	8434168	0.906324	5700365	0.843005	0.68067	561.364
288	Nova18	F11	4 tumor-test	7825369	0.905272	5838280	0.778615	0.728572	1846.33
289	Nova18	F12	1 normal-train	5431569	0.9119	3722210	0.820025	0.589923	267.107
290	Nova18	F5	3 tumor-train	6959038	0.910603	5077485	0.837449	0.679447	558.235
291	Nova18	F6	3 tumor-train	6918849	0.900443	4723722	0.793927	0.643816	923.406
292	Nova18	F9	6 liver disease-test	8225660	0.9138	5949154	0.813709	0.672957	1025.32
293	Nova18	G10	1 normal-train	7166260	0.910387	4585857	0.843898	0.639359	277.474
294	Nova18	G11	2 normal-test	8266003	0.905694	5075989	0.837558	0.638251	470.629
295	Nova18	G12	1 normal-train	5885600	0.903472	3766442	0.852121	0.644941	182.293
296	Nova18	G4	1 normal-train	11398268	0.907156	7677871	0.859209	0.650377	342.715
297	Nova18	G5	2 normal-test	7431257	0.913403	4638576	0.84831	0.598357	165.172
298	Nova18	G6	1 normal-train	8085454	0.900603	4949613	0.855867	0.643726	190.036
299	Nova18	G7	1 normal-train	8312035	0.90049	5205269	0.826933	0.576805	251.557
300	Nova18	G8	1 normal-train	5115224	0.908034	3182557	0.834681	0.607345	122.417
301	Nova18	G9	2 normal-test	7598083	0.911375	4900260	0.849303	0.638892	204.36
302	Nova18	H6	2 normal-test	5360832	0.915198	3496750	0.853012	0.6456	104.598
303	Nova19	B6	3 tumor-train	5395669	0.927184	3719350	0.343964	0.110029	174.88
304	Nova19	D2	3 tumor-train	4756496	0.93792	3633197	0.248235	0.0710396	356.11
305	Nova19	D3	4 tumor-test	6644529	0.929907	4631897	0.279486	0.0701268	252.788
306	Nova19	D6	3 tumor-train	4469548	0.928136	3237277	0.259013	0.100633	427.999
307	Nova19	E3	3 tumor-train	5417732	0.92999	4012221	0.249729	0.0845514	369.299
308	Nova19	E5	4 tumor-test	4975619	0.932136	3849276	0.278294	0.11505	496.703
309	Nova19	F2	3 tumor-train	3852412	0.929934	2867900	0.23866	0.0771774	350.522
310	Nova19	G2	4 tumor-test	4507938	0.932964	3465623	0.223418	0.0800902	373.839
311	Nova19	G5	4 tumor-test	5448979	0.935519	3920320	0.331526	0.12258	297.841
312	Nova19	H5	3 tumor-train	2914176	0.925535	2147664	0.226408	0.112208	289.07
313	Nova20	A3	3 tumor-train	6933803	0.909483	4761037	0.370664	0.0853422	513.84
314	Nova20	B5	3 tumor-train	10556859	0.9373	7236836	0.400723	0.115833	531.934
315	Nova20	C1	3 tumor-train	11359345	0.938874	8258501	0.401433	0.0735824	235.389
316	Nova20	C3	4 tumor-test	9568742	0.938106	7009812	0.393704	0.0859767	577.438
317	Nova20	C5	4 tumor-test	11443169	0.923676	7666542	0.472465	0.107327	171.713
318	Nova20	C8	3 tumor-train	7873642	0.939722	5918597	0.581128	0.183728	129.875
319	Nova20	C9	4 tumor-test	10319430	0.935968	7810193	0.552236	0.212872	958.725
320	Nova20	D3	3 tumor-train	11072506	0.938915	7978260	0.401202	0.0715017	451.308
321	Nova20	D9	3 tumor-train	10338808	0.938681	8062732	0.545923	0.248185	1296.14
322	Nova20	E5	3 tumor-train	10650416	0.937461	7905661	0.397561	0.0896172	562.106
323	Nova20	E8	4 tumor-test	12390774	0.937744	9451821	0.556983	0.203185	1057.92
324	Nova20	F1	3 tumor-train	10774002	0.940501	7986568	0.393726	0.0771442	602.511
325	Nova20	F5	3 tumor-train	10243068	0.935503	7237115	0.425892	0.0854628	222.552
326	Nova20	G1	4 tumor-test	6336782	0.900873	2937108	0.374644	0.0493373	139.881
327	Nova20	G2	4 tumor-test	7341639	0.924972	5147613	0.375835	0.0858333	249.36
328	Nova20	G9	3 tumor-train	9860436	0.940868	7436006	0.572495	0.213909	513.452
329	Nova20	H1	3 tumor-train	9816693	0.939702	7305758	0.370264	0.0781219	536.625
330	Nova20	H4	3 tumor-train	7291789	0.911781	5095452	0.353589	0.0896511	161.43
331	Nova20	H7	3 tumor-train	8441505	0.930902	6494155	0.543954	0.241898	1126.44
332	Nova21	B12	1 normal-train	14919756	0.925794	9977457	0.876815	0.569998	164.297
333	Nova21	C11	3 tumor-train	7345159	0.930552	5459018	0.584515	0.268789	948.152
334	Nova21	C12	1 normal-train	11413010	0.916192	7789181	0.875717	0.64839	191.082
335	Nova21	D12	2 normal-test	8092839	0.917198	5387218	0.833189	0.580999	466.049
336	Nova21	E12	2 normal-test	6858180	0.919074	4541027	0.838377	0.59422	260.579
337	Nova21	F12	2 normal-test	9016876	0.920527	6018972	0.826486	0.509693	181.128
338	Nova21	G11	3 tumor-train	9447323	0.919457	6940314	0.7961	0.628623	1454.94
339	Nova21	G12	1 normal-train	12919616	0.91932	8840052	0.862011	0.61928	326.984
340	Nova21	H11	3 tumor-train	8398850	0.915729	5952467	0.847694	0.623773	540.552
341	Nova21	H12	1 normal-train	8501974	0.924893	6014098	0.835562	0.587532	369.597
342	Nova22-1	A7	3 tumor-train	5875195	0.931734	4377277	0.420695	0.218932	861.29
343	Nova22-1	A8	4 tumor-test	4917752	0.928187	3814427	0.444323	0.260607	891.061
344	Nova22-1	A9	1 normal-train	4701663	0.901886	3199608	0.515355	0.25632	199.49
345	Nova22-1	B7	3 tumor-train	4915933	0.929735	3747815	0.428342	0.207983	734.841
346	Nova22-1	B8	4 tumor-test	7731905	0.913794	5737184	0.521963	0.312778	792.082
347	Nova22-1	C7	4 tumor-test	6615718	0.919925	4505274	0.605043	0.281445	130.52
348	Nova22-1	C8	4 tumor-test	7408628	0.919383	5567849	0.509075	0.287199	766.364
349	Nova22-1	C9	1 normal-train	5694046	0.900993	3647701	0.512995	0.233606	180.722
350	Nova22-1	D7	4 tumor-test	4550502	0.924267	3333185	0.507888	0.218732	118.967
351	Nova22-1	D9	1 normal-train	6256512	0.905442	4024416	0.511661	0.25262	234.597
352	Nova22-1	E7	5 liver disease-train	9646500	0.92771	7145335	0.516595	0.263214	676.947
353	Nova22-1	E8	2 normal-test	5086431	0.913479	3500037	0.547035	0.277181	184.765
354	Nova22-1	E9	1 normal-train	10378800	0.902648	6807827	0.498918	0.232281	347.958
355	Nova22-1	F8	2 normal-test	4806172	0.914067	3445912	0.509891	0.290943	393.71
356	Nova22-1	F9	1 normal-train	7266805	0.922132	5097993	0.53897	0.261159	250.569
357	Nova22-1	G7	3 tumor-train	7163454	0.919242	5315554	0.489081	0.250105	700.978
358	Nova22-1	G8	1 normal-train	7304839	0.917506	4977646	0.542311	0.261308	155.402
359	Nova22-1	H7	3 tumor-train	9313739	0.926069	7000479	0.473134	0.272868	1448.21
360	Nova22-1	H8	1 normal-train	4909149	0.907311	3294256	0.502216	0.237063	188.07
361	Nova22-2	B12	3 tumor-train	9140243	0.946185	7340278	0.427846	0.0595665	139.316
362	Nova22-2	C11	3 tumor-train	9462251	0.934398	7392583	0.371275	0.0924535	727.54
363	Nova22-2	D11	3 tumor-train	10340776	0.933984	7983823	0.37209	0.107096	795.218
364	Nova22-2	D12	3 tumor-train	7690358	0.917813	5745004	0.3842	0.0961421	387.051
365	Nova22-2	E11	5 liver disease-train	5384271	0.923782	3970240	0.380736	0.0769346	141.493
366	Nova22-2	E12	3 tumor-train	11197451	0.932049	8259329	0.342656	0.105493	1064.37
367	Nova22-2	F11	3 tumor-train	4968779	0.925456	3652462	0.391025	0.100927	133.25
368	Nova22-2	F12	4 tumor-test	4964629	0.930182	3745204	0.37063	0.0666287	142.968
369	Nova22-2	G10	4 tumor-test	5460818	0.92908	4176046	0.369663	0.0809966	162.393
370	Nova22-2	G12	3 tumor-train	5628130	0.924013	4205112	0.376466	0.0880263	233.147
371	Nova22-2	H10	4 tumor-test	6807669	0.929943	5188803	0.436296	0.0976093	185.063
372	Nova23	A2	4 tumor-test	8826621	0.903114	6275593	0.934469	0.822816	334.935
373	Nova23	A3	3 tumor-train	6162302	0.899	4413298	0.880095	0.837278	834.7
374	Nova23	A4	3 tumor-train	6085125	0.896627	4446728	0.859099	0.763567	729.766
375	Nova23	B2	4 tumor-test	6475670	0.907292	4940277	0.885141	0.828154	683.092
376	Nova23	B5	3 tumor-train	6007636	0.908363	4406782	0.886484	0.752834	339.261
377	Nova23	C2	4 tumor-test	9326931	0.904407	6621203	0.939438	0.846638	349.102
378	Nova23	C4	4 tumor-test	6809841	0.899381	4825461	0.904022	0.789701	366.428
379	Nova23	D1	1 normal-train	8713724	0.891733	5761467	0.916295	0.819456	681.648
380	Nova23	D2	3 tumor-train	5024213	0.912215	3103752	0.855562	0.701409	448.854
381	Nova23	D4	3 tumor-train	10130985	0.909359	7787283	0.847265	0.821498	1962.29
382	Nova23	D6	3 tumor-train	5068829	0.901305	3775311	0.793657	0.752063	1188.24
383	Nova23	E1	2 normal-test	7045546	0.888386	4606043	0.930752	0.829093	319.006
384	Nova23	E2	3 tumor-train	8679005	0.903299	6460678	0.892661	0.846099	1054.04
385	Nova23	E4	4 tumor-test	7083803	0.901497	5144344	0.828203	0.78164	1452.13
386	Nova23	E5	4 tumor-test	6572102	0.895477	4637693	0.881746	0.781741	586.814
387	Nova23	E6	3 tumor-train	7315849	0.896174	5443760	0.815267	0.797503	1703.52
388	Nova23	F1	6 liver disease-test	6856530	0.896831	4608780	0.932131	0.81439	278.172
389	Nova23	F2	4 tumor-test	6062607	0.905283	4408088	0.850661	0.81531	1085.35
390	Nova23	F3	3 tumor-train	6138112	0.899975	4484390	0.808305	0.827034	1649.27
391	Nova23	G5	3 tumor-train	8508249	0.908716	6232466	0.910038	0.785637	438.001
392	Nova23	H1	4 tumor-test	8271151	0.896164	5939609	0.866246	0.835369	1437.09
393	Nova23	H3	3 tumor-train	7004180	0.910217	5332526	0.868016	0.824389	932.921
394	Nova23	H4	3 tumor-train	7405501	0.907584	5631650	0.849871	0.785683	1096.78
395	Nova23	H5	3 tumor-train	3756961	0.899218	2568548	0.843661	0.757861	468.718
396	Nova24-1	A12	4 tumor-test	5135712	0.928275	3950023	0.726553	0.480987	435.028
397	Nova24-1	B12	3 tumor-train	5936630	0.920951	4272779	0.848716	0.567284	94.963
398	Nova24-1	C12	4 tumor-test	7152498	0.913016	5350199	0.833466	0.633325	275.144
399	Nova24-1	D10	4 tumor-test	6961136	0.914784	5132617	0.80771	0.617405	484.225
400	Nova24-1	D11	3 tumor-train	6234841	0.917301	4602178	0.756881	0.583232	903.5
401	Nova24-1	E11	3 tumor-train	6955895	0.917473	5219685	0.71504	0.60733	1751.99
402	Nova24-1	F11	4 tumor-test	7252706	0.913884	5554350	0.739905	0.629375	1571.46
403	Nova24-1	G10	4 tumor-test	6786839	0.918683	4950361	0.809072	0.582404	272.226
404	Nova24-1	H10	3 tumor-train	10249138	0.918911	7836582	0.831505	0.612015	605.905
405	Nova24-1	H11	3 tumor-train	6408474	0.916399	4693011	0.794965	0.560746	495.933
406	Nova24-2	A10	3 tumor-train	9402775	0.938765	7004382	0.288772	0.0585354	266.888
407	Nova24-2	A4	1 normal-train	6643165	0.922626	4643147	0.292428	0.0646347	217.084
408	Nova24-2	A7	3 tumor-train	6402539	0.938437	4884356	0.249292	0.0739927	490.54
409	Nova24-2	B5	3 tumor-train	5571884	0.933291	4169695	0.246256	0.0753872	394.231
410	Nova24-2	B6	3 tumor-train	6720731	0.937847	5246633	0.272951	0.0613131	427.3
411	Nova24-2	B7	4 tumor-test	4228721	0.937211	3185732	0.239714	0.059837	302.257
412	Nova24-2	C5	3 tumor-train	6508587	0.935309	4824586	0.281417	0.0771618	580.628
413	Nova24-2	D4	1 normal-train	11481568	0.931965	8039166	0.305647	0.0708102	301.613
414	Nova24-2	D5	3 tumor-train	5089657	0.93371	3837023	0.278923	0.064102	400.92
415	Nova24-2	E5	3 tumor-train	5533899	0.933075	4148962	0.253804	0.0735302	404.189
416	Nova24-2	E6	3 tumor-train	5638959	0.924735	4168478	0.254801	0.0736229	313.769
417	Nova24-2	F1	3 tumor-train	7958402	0.937712	6133820	0.280021	0.0669368	595.119
418	Nova24-2	F2	3 tumor-train	5926245	0.939936	4581255	0.257183	0.0572635	379.228
419	Nova24-2	F4	1 normal-train	6297613	0.917245	4523712	0.26711	0.0598981	200.669
420	Nova24-2	G1	4 tumor-test	5013726	0.939002	3741613	0.272048	0.0446121	159.525
421	Nova24-2	G8	3 tumor-train	8373988	0.937983	6198595	0.363667	0.0931985	135.599
422	Nova24-2	G9	3 tumor-train	7453282	0.936988	5719326	0.351526	0.116759	677.128
423	Nova24-2	H4	1 normal-train	6347385	0.924009	4130637	0.310242	0.0779	107.828
424	Nova25	B4	3 tumor-train	5101556	0.920138	3740938	0.81728	0.58619	136.81
425	Nova25	C4	3 tumor-train	5254631	0.924014	3965420	0.801788	0.60384	337.108
426	Nova25	E1	5 liver disease-train	5468147	0.92384	3615114	0.648175	0.350329	149.712
427	Nova25	E3	4 tumor-test	8146989	0.929421	6021211	0.640412	0.422922	713.223
428	Nova25	E4	3 tumor-train	5305933	0.92642	3989813	0.736219	0.570002	835.624
429	Nova25	E5	4 tumor-test	5384048	0.915541	3693244	0.840974	0.613622	106.363
430	Nova25	F1	6 liver disease-test	11704407	0.924256	8680192	0.704808	0.484933	973.896
431	Nova25	F3	3 tumor-train	5801649	0.927341	4114986	0.649347	0.390563	238.63
432	Nova25	F4	3 tumor-train	3642848	0.917276	2598837	0.802517	0.564141	120.033
433	Nova25	G2	4 tumor-test	4409939	0.929497	3419489	0.526986	0.292643	466.342
434	Nova25	G3	3 tumor-train	7509007	0.935469	5634069	0.615578	0.344742	402.08
435	Nova25	G5	3 tumor-train	8022883	0.924146	5722889	0.781137	0.550716	664.803
436	Nova25	H1	1 normal-train	5734820	0.927081	3806947	0.659066	0.372786	139.822
437	Nova25	H6	3 tumor-train	5904367	0.917884	3759659	0.79408	0.505638	191.372
438	Nova26	A11	3 tumor-train	9871763	0.920212	7362572	0.757107	0.556932	1024.04
439	Nova26	A7	1 normal-train	6362981	0.918366	4352058	0.851064	0.614915	111.07
440	Nova26	A8	3 tumor-train	4851385	0.925442	3787626	0.8273	0.60496	194.819
441	Nova26	A9	3 tumor-train	5854248	0.916007	4528968	0.793263	0.635929	719.96
442	Nova26	B7	5 liver disease-train	5218838	0.920114	3726721	0.850216	0.613203	90.1048
443	Nova26	C10	1 normal-train	4272439	0.917693	2905953	0.783236	0.529254	52.8201
444	Nova26	C7	2 normal-test	9112429	0.919379	6389270	0.885964	0.616967	118.507
445	Nova26	C9	3 tumor-train	7129469	0.911545	5413819	0.77381	0.643185	1232.65
446	Nova26	D10	1 normal-train	4389367	0.914631	3079366	0.808242	0.584813	121.004
447	Nova26	D7	1 normal-train	4131013	0.908888	2740669	0.851235	0.610076	119.697
448	Nova26	E10	2 normal-test	6093333	0.921898	4280262	0.777574	0.507325	157.745
449	Nova26	E11	4 tumor-test	7592424	0.919326	5493186	0.752577	0.534333	723.678
450	Nova26	E7	1 normal-train	9781178	0.918564	6763428	0.868412	0.626833	149.908
451	Nova26	E9	3 tumor-train	8458359	0.914575	6182410	0.818979	0.62352	609.015
452	Nova26	F10	1 normal-train	4957734	0.917766	3248344	0.784438	0.530285	104.3
453	Nova26	F11	3 tumor-train	6719363	0.914202	4775008	0.800508	0.600565	391.747
454	Nova26	F12	3 tumor-train	4915373	0.922243	3564819	0.728447	0.445826	287.95
455	Nova26	F7	5 liver disease-train	12383541	0.909625	8560413	0.873432	0.657287	382.124
456	Nova26	G10	5 liver disease-train	10326064	0.91905	7233997	0.798256	0.556084	173.754
457	Nova26	G11	4 tumor-test	7240405	0.915558	5223137	0.809754	0.597446	325.568
458	Nova26	G7	3 tumor-train	9691812	0.911168	7032546	0.872856	0.671187	264.376
459	Nova26	H11	3 tumor-train	7832277	0.915912	5631373	0.813081	0.575859	352.551
460	Nova26	H7	5 liver disease-train	11778062	0.905419	8510763	0.876635	0.70411	481.073
461	Nova27	A2	1 normal-train	11246099	0.927567	8200477	0.362071	0.0618822	146.237
462	Nova27	A3	5 liver disease-train	8277404	0.92916	5828033	0.356849	0.0619141	124.362
463	Nova27	A7	6 liver disease-test	14177552	0.938851	10629199	0.305654	0.076323	501.397
464	Nova27	B2	1 normal-train	12092739	0.9314	8526727	0.345089	0.0508805	179.669
465	Nova27	B3	2 normal-test	11372558	0.925816	8176326	0.370755	0.0677914	224.88
466	Nova27	C2	1 normal-train	15703278	0.937834	11420214	0.3595	0.0520007	195.251
467	Nova27	C3	1 normal-train	13183483	0.933287	9409203	0.370712	0.0719564	218.96
468	Nova27	C8	6 liver disease-test	14425565	0.936843	10864971	0.318129	0.0421331	108.171
469	Nova27	C9	4 tumor-test	13644397	0.929078	10380841	0.304229	0.0501631	411.288
470	Nova27	E8	5 liver disease-train	15442545	0.929907	11328087	0.319828	0.047895	296.554
471	Nova28	A1	1 normal-train	8328242	0.922282	5139516	0.41544	0.132876	249.858
472	Nova28	A10	1 normal-train	5809872	0.929424	4160999	0.741909	0.409931	106.051
473	Nova28	A11	2 normal-test	6005911	0.923588	4110558	0.749726	0.388171	83.1223
474	Nova28	B1	5 liver disease-train	7037394	0.94393	5636713	0.375372	0.150672	843.08
475	Nova28	B10	1 normal-train	7266637	0.919601	5227787	0.760358	0.400681	98.9887
476	Nova28	B11	1 normal-train	6374814	0.918865	4395223	0.762699	0.382387	80.5339
477	Nova28	B2	4 tumor-test	8716409	0.921836	6141723	0.388153	0.146062	748.728
478	Nova28	C1	5 liver disease-train	9736877	0.877691	5930644	0.425947	0.147663	340.287
479	Nova28	C10	1 normal-train	8286483	0.91752	5614033	0.755071	0.4405	178.753
480	Nova28	C11	5 liver disease-train	6897543	0.918709	4693046	0.74121	0.36887	108.669
481	Nova28	C2	3 tumor-train	8315428	0.919612	5798853	0.403442	0.127944	424.497
482	Nova28	C3	1 normal-train	9578058	0.919824	6194935	0.431719	0.14197	294.25
483	Nova28	D10	2 normal-test	6730456	0.919734	4901503	0.749964	0.424257	148.404
484	Nova28	D11	2 normal-test	6263315	0.920644	4084624	0.750084	0.387073	84.2602
485	Nova28	E10	6 liver disease-test	7217182	0.923054	4853703	0.746702	0.378463	100.82
486	Nova28	E11	2 normal-test	8177396	0.921415	5375596	0.755954	0.407807	148.247
487	Nova28	F1	6 liver disease-test	9731122	0.900087	5875935	0.460896	0.169442	323.462
488	Nova28	F10	1 normal-train	6574987	0.922688	4354268	0.752222	0.414307	91.8922
489	Nova28	F11	1 normal-train	5590368	0.911441	3648339	0.74944	0.39491	72.1373
490	Nova28	F2	3 tumor-train	9608866	0.923928	6927513	0.408635	0.151819	604.615
491	Nova28	G10	1 normal-train	7976903	0.925914	5554156	0.731725	0.374826	145.756
492	Nova28	G11	1 normal-train	8053691	0.914443	5490524	0.764237	0.422189	117.794
493	Nova28	H10	1 normal-train	8610557	0.917427	5948844	0.790971	0.427567	105.698
494	Nova28	H11	6 liver disease-test	9099053	0.925728	6925338	0.735686	0.417974	651.972
495	Nova28	H2	4 tumor-test	8917417	0.923977	6435155	0.37921	0.128655	636.85
496	Nova29	A10	1 normal-train	7444949	0.926523	4662672	0.913035	0.74594	198.887
497	Nova29	A7	5 liver disease-train	8230057	0.927982	5914409	0.900996	0.792861	461.944
498	Nova29	A9	6 liver disease-test	6422507	0.925135	4064537	0.911416	0.746945	174.088
499	Nova29	B10	1 normal-train	7759100	0.911497	4925653	0.920182	0.76174	244.459
500	Nova29	B9	5 liver disease-train	9312614	0.922435	5988818	0.92143	0.78816	398.023
501	Nova29	C6	1 normal-train	6554650	0.925238	4319657	0.884744	0.702971	255.51
502	Nova29	C7	5 liver disease-train	5644410	0.924845	3696278	0.922109	0.723155	76.4727
503	Nova29	C8	1 normal-train	7483069	0.926079	4820522	0.914807	0.741182	148.835
504	Nova29	C9	5 liver disease-train	8584921	0.921682	5607525	0.905649	0.754607	405.029
505	Nova29	D10	5 liver disease-train	6712440	0.923353	4211194	0.905529	0.729046	208.364
506	Nova29	D6	1 normal-train	4452704	0.915182	2652178	0.899369	0.700487	90.8683
507	Nova29	D8	2 normal-test	12747499	0.924529	8033717	0.931134	0.748273	173.952
508	Nova29	D9	2 normal-test	6446005	0.92593	4119529	0.894685	0.716387	266.935
509	Nova29	E10	5 liver disease-train	10358645	0.93078	6989792	0.916397	0.755502	252.996
510	Nova29	E9	5 liver disease-train	6764706	0.928116	4378315	0.913158	0.750759	189.384
511	Nova29	G10	5 liver disease-train	7966263	0.924425	5224503	0.904015	0.75868	367.366
512	Nova29	G12	1 normal-train	7037103	0.925056	4295341	0.924393	0.75063	156.866
513	Nova29	G9	4 tumor-test	8191965	0.928507	5580963	0.904586	0.757723	331.396
514	Nova29	H10	2 normal-test	8679074	0.924657	5429142	0.919526	0.738899	285.719
515	Nova29	H5	3 tumor-train	4904344	0.927231	3303068	0.870317	0.756988	270.035
516	Nova29	H8	1 normal-train	6526006	0.923178	4095445	0.911316	0.729069	126.486
517	Nova29	H9	3 tumor-train	8409367	0.92074	5818146	0.878509	0.776222	830.945
518	Nova30	B4	3 tumor-train	7468006	0.946411	5347477	0.374626	0.0825132	115.283
519	Nova30	C1	1 normal-train	10310367	0.952035	8108839	0.396931	0.0721261	169.46
520	Nova30	F1	3 tumor-train	13295176	0.938583	9207159	0.590722	0.242822	253.749
521	Nova30	H1	4 tumor-test	7658515	0.94412	5597091	0.518965	0.206281	396.493
522	Nova31	A10	3 tumor-train	6817427	0.927521	5009617	0.807067	0.749501	674.69
523	Nova31	A11	2 normal-test	10639304	0.919502	7352294	0.794233	0.451078	111.031
524	Nova31	A6	1 normal-train	6988781	0.905086	4608046	0.896648	0.709889	93.2033
525	Nova31	A8	5 liver disease-train	9944779	0.908669	7074501	0.883016	0.750806	589.897
526	Nova31	B12	1 normal-train	11854101	0.923468	8146769	0.825739	0.453877	97.9806
527	Nova31	C11	1 normal-train	7818901	0.914675	5214395	0.798072	0.449771	76.8301
528	Nova31	D11	3 tumor-train	8398811	0.924166	6543890	0.825887	0.764179	608.113
529	Nova31	E6	1 normal-train	5677412	0.903674	3811469	0.894484	0.713904	121.861
530	Nova31	F6	2 normal-test	7021970	0.899004	4694810	0.912718	0.728618	98.632
531	Nova31	F7	4 tumor-test	12631289	0.906635	8876803	0.911068	0.742551	305.659
532	Nova31	G10	3 tumor-train	4461134	0.926868	3243681	0.841442	0.719551	60.758
533	Nova31	G11	1 normal-train	9009544	0.918426	6294095	0.800559	0.47184	127.254
534	Nova31	G7	3 tumor-train	6221943	0.906467	4207993	0.916936	0.74805	84.8188
535	Nova31	G8	6 liver disease-test	11810523	0.902674	8230775	0.903671	0.752247	305.367
536	Nova31	G9	1 normal-train	6348481	0.934166	4696769	0.670268	0.46133	76.4253
537	Nova31	H10	3 tumor-train	6288196	0.930362	4857689	0.819555	0.698284	259.449
538	Nova31	H11	1 normal-train	16973394	0.918332	11851253	0.811363	0.460859	261.74
539	Nova31	H7	5 liver disease-train	10858909	0.905448	7855881	0.896502	0.72592	296.256
540	Nova33	A3	5 liver disease-train	4775858	0.905762	3258999	0.692521	0.643233	951.857
541	Nova33	A4	5 liver disease-train	15496084	0.925757	11449607	0.30429	0.0981967	950.269
542	Nova33	B5	5 liver disease-train	8972944	0.927548	6324320	0.302836	0.0984159	322.843
543	Nova33	B6	4 tumor-test	14419708	0.927574	9998435	0.325332	0.080785	293.287
544	Nova33	C3	5 liver disease-train	6762640	0.903996	4418087	0.768933	0.63671	509.068
545	Nova33	C5	5 liver disease-train	14303224	0.927743	10440059	0.312073	0.0862361	919.438
546	Nova33	D2	5 liver disease-train	8093953	0.899958	5340711	0.768699	0.664425	917.655
547	Nova33	D3	6 liver disease-test	6799521	0.901995	3992124	0.796829	0.624014	300.506
548	Nova33	D5	6 liver disease-test	15901691	0.928887	11577387	0.329242	0.0968654	769.316
549	Nova33	E2	5 liver disease-train	4125162	0.902412	2786382	0.728582	0.659069	711.683
550	Nova33	E3	6 liver disease-test	8018583	0.903014	5557997	0.777876	0.708361	944.208
551	Nova33	E5	6 liver disease-test	14846458	0.924856	11016660	0.311744	0.127604	1202.81
552	Nova33	F2	5 liver disease-train	6876955	0.904985	4660773	0.745426	0.635151	760.571
553	Nova33	F3	5 liver disease-train	7028915	0.8982	4667871	0.797395	0.683058	438.614
554	Nova33	F5	3 tumor-train	14558444	0.926307	10449708	0.310413	0.101198	655.807
555	Nova33	G1	3 tumor-train	4505102	0.900867	2885713	0.79958	0.662296	210.384
556	Nova33	G2	5 liver disease-train	6375092	0.897831	4276817	0.704988	0.685233	1585.34
557	Nova33	G4	4 tumor-test	11041571	0.91761	7398595	0.319259	0.0930373	416.698
558	Nova33	H2	6 liver disease-test	4822388	0.904828	3240262	0.75406	0.65812	559.768
559	Nova33	H3	5 liver disease-train	11999682	0.925557	8206237	0.293982	0.102116	515.388
560	Nova33	H4	5 liver disease-train	12786192	0.93127	9421782	0.306462	0.0985348	745.433
561	Nova34	A7	4 tumor-test	6794765	0.926054	5095439	0.390009	0.2023	944.09
562	Nova34	B7	3 tumor-train	8113124	0.922963	5729966	0.439388	0.194124	393.942
563	Nova34	C6	2 normal-test	6575752	0.92512	4757300	0.446514	0.18738	213.724
564	Nova34	C7	3 tumor-train	13731248	0.92503	10479408	0.442166	0.138077	1056.89
565	Nova34	E6	1 normal-train	6117066	0.921355	4267385	0.444278	0.179667	117.396
566	Nova34	E8	3 tumor-train	9688875	0.928331	7327940	0.414431	0.133419	329.396
567	Nova34	F6	3 tumor-train	8697438	0.929646	6388195	0.418606	0.161119	629.492
568	Nova34	G6	3 tumor-train	7380952	0.922541	5005516	0.446813	0.170232	146.413
569	Nova34	H7	3 tumor-train	7638294	0.922693	5629074	0.404891	0.181602	715.636
570	Nova35	A12	1 normal-train	6222208	0.902113	4182499	0.828198	0.726949	530.994
571	Nova35	A9	3 tumor-train	4637918	0.901067	2942627	0.6372	0.494274	1116.37
572	Nova35	B12	2 normal-test	4972385	0.909974	3110090	0.890307	0.700569	59.837
573	Nova35	B9	3 tumor-train	6639026	0.899723	4380136	0.859639	0.69492	184.49
574	Nova35	C11	5 liver disease-train	8264171	0.892552	5237253	0.842756	0.652096	255.122
575	Nova35	C12	1 normal-train	5539520	0.906565	3515580	0.867428	0.715851	173.084
576	Nova35	D10	3 tumor-train	7461560	0.899232	5163956	0.782266	0.646539	852.955
577	Nova35	D9	5 liver disease-train	5896587	0.89831	3807218	0.817634	0.642435	306.724
578	Nova35	E1	1 normal-train	7402415	0.901903	4642323	0.872911	0.730138	276.038
579	Nova35	E2	5 liver disease-train	8190498	0.901349	5634048	0.838818	0.769318	1050.1
580	Nova35	F11	6 liver disease-test	7663885	0.896149	4937196	0.825558	0.651168	398.29
581	Nova35	F9	5 liver disease-train	8753492	0.903485	5995200	0.837354	0.668165	319.318
582	Nova36	A4	1 normal-train	7622061	0.899429	4697913	0.8278	0.602069	201.953
583	Nova36	C6	6 liver disease-test	7934081	0.896782	5005212	0.785314	0.599693	785.932
584	Nova36	D6	6 liver disease-test	7379102	0.896762	4772705	0.769136	0.606069	830.369
585	Nova36	E6	5 liver disease-train	7008019	0.900701	4775527	0.761428	0.597626	785.2
586	Nova36	F4	5 liver disease-train	7141260	0.899124	4722864	0.792422	0.601074	436.009
587	Nova36	F6	6 liver disease-test	7851173	0.896774	5086532	0.805759	0.590106	405.69
588	Nova39	D11	6 liver disease-test	8611893	0.876489	5571995	0.847053	0.812351	1373.22
589	Nova39	E11	5 liver disease-train	8898862	0.879545	5895664	0.852595	0.833251	1580.13
590	Nova39	F11	5 liver disease-train	9188480	0.876304	5646767	0.874332	0.820312	1169.49
591	Nova39	G2	5 liver disease-train	7187179	0.871353	4256273	0.901356	0.794892	406.073
592	Nova39	H2	5 liver disease-train	7816487	0.879745	5094455	0.905577	0.824991	470.506
593	Nova40	A9	5 liver disease-train	10151435	0.876956	6518613	0.84726	0.551061	570.309
594	Nova40	E10	5 liver disease-train	8245936	0.867256	5281455	0.823638	0.606059	671.954
595	Nova40	F10	5 liver disease-train	8344525	0.857727	5356339	0.809238	0.625692	897.302
596	Nova40	H4	5 liver disease-train	7029722	0.891981	4642366	0.735917	0.537918	379.065
			Average	7.92563e+06	0.901863	5.42079e+06	0.707553	0.501947	413.587

## Sheet: Table S4
Table S4: Comparison of methylation levels detected from two hybridization batches.
Sample No.	Group	Batch 1	Index	Batch 2	Index	Correlation efficency
59	2 normal-test	Nova10	F7	Nova8	F7	0.994786
60	1 normal-train	Nova10	F8	Nova8	F8	0.997923
61	2 normal-test	Nova10	F9	Nova8	F9	0.998999
66	1 normal-train	Nova11	B10	Nova9	B10	0.997009
67	1 normal-train	Nova11	B11	Nova9	B11	0.99714
68	2 normal-test	Nova11	B8	Nova9	B8	0.997157
69	1 normal-train	Nova11	B9	Nova9	B9	0.998771
281	3 tumor-train	Nova17	C9	Nova17-2	C9	0.999247
284	4 tumor-test	Nova17	D9	Nova17-2	D9	0.998339
285	3 tumor-train	Nova17	G9	Nova17-2	G9	0.997085
303	3 tumor-train	Nova19	B6	Nova19-2	B6	0.998878
304	3 tumor-train	Nova19	D2	Nova19-2	D2	0.993292
305	4 tumor-test	Nova19	D3	Nova19-2	D3	0.997037
306	3 tumor-train	Nova19	D6	Nova19-2	D6	0.9949
307	3 tumor-train	Nova19	E3	Nova19-2	E3	0.994488
308	4 tumor-test	Nova19	E5	Nova19-2	E5	0.991576
309	3 tumor-train	Nova19	F2	Nova19-2	F2	0.991968
310	4 tumor-test	Nova19	G2	Nova19-2	G2	0.995096
311	4 tumor-test	Nova19	G5	Nova19-2	G5	0.995144
312	3 tumor-train	Nova19	H5	Nova19-2	H5	0.997635

## Sheet: Table S5
Table S3. Summary of patient characteristics.
	HCC		Liver disease		Normal control
	Training	Test	Training	Test	Training	Test
Total, n(%)	168	73	54	22	195	84
Age, years(%)
Mean±SD	57±12	57±12	46±12	49±15	46±14	44±14
<40	15 (8.9%)	5 (6.8%)	19 (35.1%)	8 （36.4%）	80 (41.0%)	39 (46.4%)
40-60	79 (47.0%)	41 (56.2%)	28 (51.9%)	8 （36.4%）	84 (43.1%)	32 (38.1%)
>60	74 (44.0%)	27 (37.0%)	7 (13.0%）	6 （27.3%）	31 (15.9%)	13 (15.5%)
Gender(%)
Male	140 (83.3%)	65 （89.0%）	40 （74.1%）	8 （36.4%）	84 (43.1%)	37 (44.0%）
Female	28 (16.7%)	8 (11.0%)	14 （25.9%）	14 （63.6%）	111 (56.9%)	47 （56.0%）
Liver disease (%)
HBV/HCV infection			35 （64.8%）	13 （59.1%）
Fatty liver			2 （3.7%）	0 （0.0%）
Cirrosis			17 （31.4%）	9 (40.9%)
HCC Stage(%)
Stage Ⅰ	91 (54.1%)	41 (56.2%)
Stage Ⅱ	31 (18.4%)	9 (12.3%)
Stage Ⅲ-IV	46 (27.3%)	23 (31.5%)

## Sheet: Table S6
Table S3.Summary of 283 CpG markers.
NO.	chr	pos	Gene	AUC	95%CI	Threshold	Specificity	Sensitivity	F-test	T-test
1	chr1	21616845	ECE1	0.663	0.619-0.707	0	0.403	0.851	1.34769e-222	1.11254e-07
2	chr1	21616849	ECE1	0.619	0.572-0.667	0.038	0.941	0.307	7.27343e-186	3.0571e-08
3	chr1	21616863	ECE1	0.678	0.634-0.721	0.026	0.941	0.328	5.20178e-198	1.5908e-08
4	chr1	119532542	cg08942939	0.816	0.779-0.852	0.078	0.91	0.631	2.11049e-124	4.38554e-21
5	chr1	119532773	cg02362103	0.878	0.847-0.908	0.042	0.932	0.697	1.15947e-128	4.9277e-22
6	chr1	119532925	cg23371746	0.879	0.849-0.909	0.02	0.828	0.813	9.52126e-131	2.37014e-22
7	chr1	186649909	cg25837803	0.793	0.756-0.83	0.014	0.789	0.66	6.83336e-219	5.12098e-11
8	chr1	186650479	cg16101346	0.717	0.673-0.761	0.144	0.865	0.519	1.35025e-60	7.22455e-19
9	chr10	3110555	PFKP	0.745	0.706-0.783	0	0.718	0.718	0	0.000399946
10	chr10	3110557	PFKP	0.732	0.693-0.772	0	0.642	0.776	2.74368e-249	0.000881671
11	chr10	3111220	PFKP	0.756	0.717-0.796	0.016	0.755	0.614	1.91179e-226	6.61441e-10
12	chr10	3111233	PFKP	0.699	0.657-0.741	0.008	0.541	0.755	1.51182e-137	6.58324e-07
13	chr10	17270094	cg06460869	0.696	0.653-0.738	0.014	0.727	0.556	1.88158e-191	4.60053e-08
14	chr10	88684020	cg10428836	0.599	0.554-0.644	0.934	0.363	0.83	1.27513e-22	0.0530383
15	chr10	97803148	CCNJ_3124	0.701	0.659-0.743	0.005	0.614	0.672	4.78562e-241	3.37808e-07
16	chr11	61536999	cg06482904	0.819	0.784-0.854	0.808	0.744	0.768	2.0627e-38	1.2089e-32
17	chr11	61537000	cg06482904	0.825	0.79-0.86	0.821	0.893	0.627	3.27434e-68	2.95319e-30
18	chr11	66624853	cg26870803	0.628	0.58-0.675	0.142	0.893	0.353	3.00777e-63	7.48403e-12
19	chr11	67350976	cg02659086	0.814	0.779-0.85	0.01	0.732	0.751	6.91339e-261	1.19395e-16
20	chr11	67353974	cg21734168	0.854	0.823-0.886	0.91	0.862	0.689	7.16478e-121	4.18707e-23
21	chr12	6881590	cg16352928	0.838	0.805-0.871	0.126	0.851	0.689	7.47196e-69	6.99963e-30
22	chr12	6881629	cg19872463	0.89	0.863-0.917	0.07	0.834	0.813	3.49929e-82	2.06777e-36
23	chr12	48397890	col2a1	0.782	0.744-0.82	0.022	0.797	0.639	2.48012e-200	7.53685e-12
24	chr12	48397900	col2a1	0.745	0.704-0.785	0.01	0.738	0.635	1.60047e-207	2.21731e-08
25	chr12	48397923	col2a1	0.792	0.754-0.829	0.016	0.808	0.647	1.83614e-198	7.29473e-12
26	chr12	48397924	col2a1	0.8	0.765-0.836	0.016	0.803	0.647	2.76083e-208	7.7968e-11
27	chr12	48397932	col2a1	0.782	0.745-0.82	0.012	0.699	0.739	3.26514e-208	1.34186e-09
28	chr12	48398041	col2a1	0.788	0.75-0.825	0.01	0.82	0.614	1.28915e-261	4.15343e-10
29	chr12	48398171	col2a1	0.727	0.686-0.769	0.007	0.823	0.552	9.93637e-235	3.99231e-06
30	chr12	48398229	col2a1	0.776	0.737-0.814	0.012	0.69	0.73	1.11558e-212	5.13689e-11
31	chr12	48398239	col2a1	0.79	0.753-0.827	0.006	0.862	0.585	1.6687e-300	1.71879e-08
32	chr12	48398351	col2a1	0.615	0.57-0.659	0	0.485	0.755	7.67157e-55	7.5621e-05
33	chr12	48398471	col2a1	0.789	0.75-0.828	0.036	0.794	0.676	2.64101e-126	1.24281e-19
34	chr12	48398491	col2a1	0.811	0.775-0.847	0.046	0.901	0.598	1.49073e-117	1.40245e-20
35	chr12	48398497	col2a1	0.807	0.77-0.843	0.032	0.831	0.651	3.54512e-151	2.85118e-17
36	chr12	48398532	col2a1	0.759	0.719-0.798	0.006	0.744	0.668	2.67197e-189	1.60877e-08
37	chr12	48398588	col2a1	0.752	0.713-0.791	0.004	0.783	0.651	9.49693e-236	1.91911e-07
38	chr12	48398688	col2a1	0.828	0.794-0.863	0.036	0.856	0.693	4.97309e-136	3.95981e-20
39	chr12	48398710	col2a1	0.818	0.782-0.855	0.04	0.879	0.676	5.6522e-131	3.84708e-20
40	chr12	48398722	col2a1	0.862	0.831-0.893	0.028	0.885	0.689	8.98498e-213	1.03786e-18
41	chr12	48398731	col2a1	0.838	0.804-0.871	0.018	0.823	0.714	9.38092e-200	2.0878e-15
42	chr12	133484984	AK055957	0.872	0.841-0.902	0.016	0.899	0.714	3.29706e-301	2.46077e-18
43	chr12	133484986	AK055957	0.854	0.823-0.886	0.016	0.896	0.676	0	1.28742e-17
44	chr12	133484997	AK055957	0.845	0.813-0.878	0.012	0.834	0.718	1.06607e-286	7.23886e-18
45	chr12	133485000	AK055957	0.885	0.858-0.912	0.016	0.859	0.743	1.08352e-260	6.48082e-20
46	chr12	133485020	AK055957	0.879	0.85-0.907	0.03	0.921	0.693	8.99028e-220	6.1332e-21
47	chr12	133485024	AK055957	0.881	0.852-0.909	0.02	0.808	0.805	4.56036e-237	5.08997e-20
48	chr12	133485038	AK055957	0.877	0.847-0.906	0.018	0.856	0.755	1.15711e-252	8.88103e-20
49	chr12	133485040	AK055957	0.874	0.845-0.904	0.03	0.859	0.751	2.19843e-218	2.90273e-23
50	chr12	133485047	AK055957	0.879	0.85-0.908	0.016	0.887	0.739	4.69178e-278	4.17431e-19
51	chr12	133485092	AK055957	0.8	0.763-0.837	0.012	0.755	0.722	3.37397e-240	3.06638e-11
52	chr12	133485103	AK055957	0.834	0.799-0.868	0.022	0.735	0.797	1.19633e-192	2.59326e-19
53	chr12	133485136	AK055957	0.857	0.826-0.888	0.007	0.696	0.851	5.01527e-238	1.15771e-14
54	chr12	133485161	AK055957	0.866	0.836-0.897	0.01	0.854	0.747	2.96511e-295	9.26087e-16
55	chr12	133485162	AK055957	0.85	0.818-0.883	0.008	0.803	0.755	6.43991e-294	6.26956e-15
56	chr12	133485167	AK055957	0.87	0.84-0.9	0.022	0.851	0.755	3.64139e-216	3.08735e-21
57	chr12	133485175	AK055957	0.865	0.835-0.895	0.014	0.87	0.714	6.60948e-289	1.53331e-17
58	chr12	133485176	AK055957	0.854	0.822-0.885	0.016	0.932	0.622	5.12442e-305	2.23561e-16
59	chr12	133485184	AK055957	0.875	0.847-0.904	0.01	0.834	0.78	3.9289e-241	3.33229e-17
60	chr12	133485191	AK055957	0.866	0.836-0.895	0.007	0.715	0.855	7.36958e-294	2.065e-15
61	chr12	133485228	AK055957	0.838	0.804-0.872	0.016	0.927	0.618	7.52742e-291	1.94308e-14
62	chr12	133485240	AK055957	0.857	0.826-0.887	0.007	0.727	0.822	0	3.3732e-12
63	chr12	133485324	AK055957	0.862	0.832-0.892	0.024	0.913	0.651	1.96115e-214	1.09968e-18
64	chr12	133485355	AK055957	0.851	0.818-0.884	0.02	0.823	0.747	2.32087e-207	1.04684e-19
65	chr12	133485385	AK055957	0.817	0.782-0.852	0.012	0.87	0.614	7.50036e-253	2.88861e-14
66	chr12	133485386	AK055957	0.844	0.811-0.877	0.01	0.842	0.734	0	6.88298e-15
67	chr12	133485417	AK055957	0.857	0.827-0.887	0.01	0.741	0.809	4.1236e-207	6.72923e-16
68	chr12	133485440	AK055957	0.787	0.749-0.825	0.007	0.752	0.685	2.07141e-289	7.62034e-10
69	chr12	133485474	AK055957	0.813	0.777-0.848	0.007	0.763	0.726	1.64201e-284	5.16848e-11
70	chr12	133485514	AK055957	0.836	0.802-0.871	0.016	0.814	0.718	3.21509e-232	6.66935e-16
71	chr12	133485542	AK055957	0.866	0.835-0.896	0.014	0.856	0.726	1.12835e-275	4.62709e-16
72	chr12	133485592	AK055957	0.87	0.84-0.9	0.02	0.862	0.743	2.15036e-239	1.47294e-20
73	chr12	133485630	AK055957	0.836	0.803-0.869	0.005	0.766	0.763	0	3.71733e-10
74	chr12	133485632	AK055957	0.813	0.778-0.848	0.008	0.687	0.834	6.53905e-222	1.38734e-10
75	chr12	133485699	AK055957	0.873	0.843-0.903	0.038	0.921	0.722	8.38163e-206	4.44527e-23
76	chr12	133485708	AK055957	0.867	0.834-0.899	0.022	0.89	0.743	1.73573e-241	5.25102e-19
77	chr12	133485738	AK055957	0.856	0.823-0.888	0.016	0.82	0.768	2.49765e-265	7.04471e-18
78	chr13	107187712	EFNB9	0.803	0.768-0.838	0.002	0.749	0.759	0	3.31664e-09
79	chr13	107187759	EFNB4	0.79	0.753-0.826	0.002	0.614	0.842	3.1483e-305	1.63472e-10
80	chr13	107187765	EFNB4	0.771	0.733-0.809	0	0.58	0.83	1.13878e-302	7.10353e-10
81	chr13	107187779	EFNB5	0.797	0.761-0.833	0.002	0.654	0.822	4.61409e-277	6.63155e-11
82	chr13	107188064	EFNB2	0.792	0.757-0.828	0.001	0.738	0.747	0	4.90078e-10
83	chr13	107188078	EFNB2	0.761	0.724-0.798	0	0.766	0.685	5.48378e-305	9.28993e-09
84	chr13	107188202	EFNB3	0.8	0.764-0.835	0.002	0.746	0.763	0	5.00666e-10
85	chr13	107188211	EFNB3	0.747	0.707-0.788	0.01	0.758	0.631	1.39231e-238	2.35996e-10
86	chr13	107188456	EFNB6	0.742	0.702-0.781	0.007	0.839	0.539	7.1189e-290	3.02744e-07
87	chr13	107188478	EFNB6	0.723	0.682-0.765	0.01	0.811	0.498	9.10739e-297	2.96408e-08
88	chr13	107188504	EFNB10	0.738	0.697-0.779	0.006	0.665	0.685	5.75992e-283	6.51958e-08
89	chr13	107188515	EFNB10	0.783	0.747-0.82	0	0.668	0.813	0	5.88628e-07
90	chr13	107188525	EFNB10	0.772	0.735-0.81	0	0.583	0.851	0	5.17958e-08
91	chr13	107188791	EFNB8	0.757	0.718-0.797	0.012	0.839	0.548	1.15663e-266	9.73073e-09
92	chr13	107188865	EFNB8	0.749	0.71-0.788	0	0.654	0.763	0	7.85414e-08
93	chr13	107188964	EFNB7	0.713	0.675-0.752	0	0.789	0.614	0	1.49255e-05
94	chr13	107188974	EFNB7	0.734	0.696-0.771	0	0.808	0.635	0	1.25134e-06
95	chr13	107189000	EFNB7	0.81	0.776-0.845	0	0.721	0.801	4.87758e-301	4.55212e-10
96	chr13	107189010	EFNB7	0.801	0.765-0.836	0.018	0.87	0.573	1.33827e-247	3.91319e-12
97	chr13	107189011	EFNB7	0.831	0.798-0.864	0.014	0.811	0.693	2.62822e-234	6.359e-13
98	chr13	107189019	EFNB7	0.804	0.769-0.839	0.001	0.639	0.838	1.01608e-256	6.38865e-12
99	chr14	94186558	cg16577789	0.744	0.703-0.785	0.714	0.738	0.627	4.38839e-48	2.21147e-20
100	chr16	58535418	cg27102864	0.686	0.643-0.73	0.02	0.563	0.743	1.64457e-98	3.74975e-07
101	chr16	58538526	cg05129348	0.718	0.676-0.76	0.923	0.699	0.643	1.54753e-33	6.07331e-13
102	chr16	58545346	cg00581595	0.721	0.679-0.763	0.859	0.744	0.61	2.58954e-12	8.39702e-14
103	chr16	58545435	cg09217878	0.713	0.67-0.756	0.902	0.761	0.581	4.1628e-26	5.58773e-10
104	chr16	68482715	cg09202227	0.755	0.715-0.796	0.028	0.845	0.539	2.77485e-160	9.89954e-13
105	chr17	507582	cg09969776	0.49	0.442-0.537	0.942	0.513	0.523	0.892452	0.667648
106	chr17	594735	cg01799818	0.542	0.494-0.59	0.812	0.71	0.386	0.0382102	0.0256509
107	chr17	4981610	cg16732469	0.768	0.728-0.808	0.016	0.789	0.639	1.18176e-223	2.91225e-13
108	chr17	59481280	cg26983835	0.861	0.829-0.892	0.12	0.879	0.714	2.66769e-115	1.15681e-31
109	chr17	59481954	cg03656099	0.857	0.825-0.889	0.116	0.876	0.722	8.60832e-112	4.22186e-33
110	chr17	59483863	cg00730441	0.53	0.482-0.577	0.852	0.265	0.805	2.29712e-11	0.083496
111	chr17	75422925	cg06622199	0.807	0.771-0.843	0.653	0.873	0.602	0.0157028	8.39621e-41
112	chr17	75473969	cg01749539	0.791	0.754-0.828	0.734	0.794	0.672	0.0269002	1.40417e-36
113	chr17	78999640	cg07459019	0.711	0.669-0.754	0.931	0.82	0.502	2.19943e-25	4.28475e-10
114	chr18	61143926	cg20490031	0.837	0.804-0.87	0.952	0.82	0.722	1.18e-92	2.04548e-19
115	chr19	38755140	SPINT2	0.75	0.711-0.79	0.014	0.8	0.556	4.44502e-244	1.11894e-10
116	chr19	51228296	CLEC11A	0.808	0.773-0.844	0.026	0.899	0.577	5.26705e-212	2.33641e-16
117	chr19	51228326	CLEC11A	0.771	0.732-0.809	0.014	0.823	0.593	2.57939e-232	2.87457e-11
118	chr19	51228377	CLEC11A	0.777	0.739-0.815	0.016	0.707	0.693	1.77176e-206	4.60894e-13
119	chr19	51228387	CLEC11A	0.795	0.759-0.832	0.018	0.755	0.685	2.5065e-181	6.34543e-14
120	chr19	51228475	CLEC11A	0.78	0.741-0.818	0.014	0.845	0.61	2.60482e-219	4.66773e-11
121	chr19	51228527	CLEC11A	0.803	0.767-0.839	0.016	0.854	0.622	1.17834e-254	2.43925e-12
122	chr19	51228548	CLEC11A	0.804	0.767-0.84	0.028	0.854	0.622	3.42719e-194	5.04643e-15
123	chr19	51228588	CLEC11A	0.752	0.713-0.791	0.018	0.628	0.739	9.21659e-177	3.33875e-11
124	chr19	51228620	CLEC11A	0.793	0.756-0.831	0.024	0.808	0.656	1.34594e-211	1.76578e-15
125	chr19	51228641	CLEC11A	0.809	0.773-0.845	0.016	0.769	0.693	5.50088e-257	2.10373e-13
126	chr19	51228662	CLEC11A	0.781	0.742-0.819	0.016	0.893	0.531	3.11542e-303	3.8331e-11
127	chr19	54369571	cg05337743	0.784	0.746-0.823	0.065	0.82	0.639	1.78277e-98	7.63248e-23
128	chr19	54369576	cg23305567	0.78	0.742-0.819	0.09	0.862	0.581	1.5747e-88	4.047e-23
129	chr19	58211993	cg26855136	0.717	0.676-0.758	0.944	0.645	0.672	1.87175e-34	3.25326e-11
130	chr19	58220080	cg03142586	0.867	0.837-0.897	0.05	0.763	0.838	4.54439e-157	6.09408e-26
131	chr19	58220516	cg27049766	0.832	0.799-0.865	0.034	0.639	0.863	2.83142e-126	2.98899e-23
132	chr2	264097	ACP1	0.769	0.73-0.808	0.03	0.732	0.676	1.31136e-153	2.41257e-19
133	chr2	264129	ACP1	0.8	0.764-0.836	0.02	0.885	0.577	3.23433e-243	6.42341e-18
134	chr2	264137	ACP1	0.8	0.763-0.837	0.016	0.91	0.593	2.06584e-233	2.01652e-15
135	chr2	10220886	cg23058177	0.738	0.697-0.779	0.018	0.845	0.515	1.20366e-186	1.93472e-11
136	chr2	69027039	cg25754195	0.795	0.757-0.832	0.734	0.848	0.635	0.537537	6.28537e-38
137	chr2	73147711	EMX1	0.805	0.769-0.841	0.006	0.811	0.685	1.92113e-302	5.15149e-10
138	chr2	73147755	EMX1	0.837	0.804-0.871	0.007	0.78	0.772	0	1.49953e-14
139	chr2	73147768	EMX1	0.841	0.806-0.875	0.016	0.859	0.701	9.08327e-221	6.76765e-17
140	chr2	73147771	EMX1	0.838	0.805-0.871	0.014	0.896	0.631	0	5.2028e-15
141	chr2	87036626	cg12606911	0.682	0.637-0.726	0.166	0.842	0.465	8.00839e-34	2.27912e-13
142	chr2	207139197	cg22162281	0.803	0.766-0.84	0.062	0.921	0.577	1.23177e-140	1.13823e-18
143	chr2	232260305	cg26146617	0.704	0.661-0.747	0.026	0.749	0.573	1.70422e-134	1.70534e-08
144	chr20	44540794	cg11331678	0.775	0.736-0.814	0.038	0.825	0.614	4.74457e-122	8.52835e-18
145	chr22	33197034	cg24080529	0.61	0.562-0.658	0.526	0.952	0.257	1.85137e-20	1.50334e-08
146	chr3	50375459	cg06821120	0.816	0.781-0.85	0.034	0.769	0.722	3.28116e-81	8.51228e-24
147	chr3	50378611	cg04540383	0.821	0.786-0.855	0.078	0.814	0.697	4.76683e-64	5.91979e-31
148	chr3	123167507	cg15993383	0.725	0.682-0.768	0.062	0.718	0.643	1.18571e-98	6.79516e-14
149	chr3	197281723	BDH1	0.797	0.759-0.835	0.178	0.868	0.627	2.32331e-47	2.5503e-33
150	chr3	197281751	BDH1	0.787	0.748-0.826	0.15	0.837	0.647	6.37423e-51	8.81885e-32
151	chr3	197281755	BDH1	0.776	0.736-0.815	0.158	0.834	0.627	8.09951e-52	5.36075e-30
152	chr3	197281782	BDH1	0.779	0.739-0.818	0.148	0.831	0.631	8.16537e-56	9.17633e-30
153	chr3	197281796	BDH1	0.797	0.759-0.835	0.226	0.927	0.568	1.4109e-52	1.20353e-34
154	chr3	197282848	BDH1	0.764	0.724-0.804	0.096	0.789	0.643	7.59072e-59	1.19983e-24
155	chr3	197282883	BDH1	0.78	0.74-0.819	0.08	0.876	0.606	5.40507e-108	5.80448e-25
156	chr3	197282919	BDH1	0.778	0.738-0.818	0.058	0.825	0.647	8.78224e-90	1.47313e-24
157	chr4	3371566	cg17569842	0.674	0.629-0.719	0.224	0.654	0.61	8.7071e-50	5.52276e-15
158	chr4	57937220	cg23287435	0.866	0.837-0.896	0.821	0.873	0.71	3.25318e-85	1.89235e-34
159	chr4	57944634	cg03984758	0.8	0.763-0.836	0.842	0.828	0.643	8.12242e-50	3.59864e-28
160	chr5	101632314	cg22149516	0.787	0.749-0.824	0.012	0.825	0.61	5.15779e-259	9.55379e-09
161	chr5	110406506	cg10931190	0.819	0.784-0.853	0.076	0.792	0.701	5.78192e-83	3.55027e-27
162	chr6	391189	cg01108118	0.846	0.813-0.879	0.022	0.82	0.739	7.63213e-214	1.14116e-17
163	chr6	391207	cg10379890	0.856	0.825-0.887	0.026	0.918	0.651	6.15794e-238	1.13412e-16
164	chr6	3247690	cg23211949	0.839	0.805-0.872	0.852	0.839	0.689	1.2703e-44	2.79865e-29
165	chr6	16729610	cg24067911	0.594	0.544-0.644	0.518	0.823	0.432	1.44024e-15	1.32766e-05
166	chr6	105547437	cg14869949	0.672	0.626-0.717	0.88	0.659	0.61	1.46087e-55	5.95221e-13
167	chr6	105584689	cg10979880	0.746	0.706-0.786	0.01	0.749	0.639	1.93446e-169	1.10164e-08
168	chr7	27136191	HOXA1	0.867	0.836-0.899	0.007	0.823	0.817	1.24456e-295	1.34077e-13
169	chr7	27136192	HOXA1	0.859	0.827-0.891	0.01	0.899	0.718	1.94566e-292	1.75007e-12
170	chr7	27136209	HOXA1	0.868	0.837-0.899	0.016	0.885	0.726	3.24882e-282	1.68674e-17
171	chr7	27136230	HOXA1	0.886	0.859-0.914	0.02	0.868	0.743	1.70941e-240	2.0001e-20
172	chr7	27136244	HOXA1	0.902	0.876-0.927	0.014	0.854	0.788	2.10863e-288	2.08692e-19
173	chr7	27136245	HOXA1	0.851	0.818-0.883	0.014	0.887	0.685	1.51567e-258	2.60897e-15
174	chr7	27136259	HOXA1	0.833	0.799-0.868	0.01	0.769	0.751	7.76766e-232	4.67116e-16
175	chr7	27136310	HOXA1	0.793	0.757-0.83	0.01	0.789	0.66	3.60463e-233	1.07287e-08
176	chr7	27136311	HOXA1	0.745	0.706-0.785	0.005	0.665	0.739	2.07893e-176	2.75337e-07
177	chr7	27204728	cg26476852	0.887	0.86-0.915	0.024	0.817	0.809	6.7925e-246	1.30087e-20
178	chr7	27205114	cg07778029	0.881	0.854-0.909	0.024	0.882	0.71	1.48463e-252	7.21049e-20
179	chr7	27206544	cg02643054	0.833	0.8-0.865	0.032	0.834	0.664	9.94662e-169	1.83052e-15
180	chr7	30029150	SCRN1	0.757	0.718-0.796	0.007	0.715	0.685	1.1997e-235	3.64656e-08
181	chr7	30029209	SCRN1	0.7	0.659-0.741	0	0.645	0.71	5.94943e-299	4.40559e-05
182	chr7	30029238	SCRN1	0.723	0.682-0.764	0.007	0.738	0.581	2.70035e-276	8.33501e-07
183	chr7	30029249	SCRN1	0.701	0.661-0.741	0	0.724	0.635	0	0.000253047
184	chr7	30029251	SCRN1	0.702	0.661-0.742	0	0.67	0.664	0	4.47699e-05
185	chr7	30029264	SCRN1	0.732	0.691-0.773	0.018	0.904	0.44	2.8532e-216	3.06803e-08
186	chr7	44080240	DBNL	0.802	0.765-0.839	0.03	0.854	0.622	6.14179e-88	1.25699e-15
187	chr7	44080249	DBNL	0.805	0.767-0.842	0.008	0.735	0.768	7.89415e-221	4.97402e-14
188	chr7	44080259	DBNL	0.798	0.76-0.836	0.016	0.803	0.68	2.20531e-99	1.46601e-13
189	chr7	44080278	DBNL	0.773	0.734-0.812	0.01	0.676	0.747	1.18658e-179	2.03523e-11
190	chr7	50343361	cg16697214	0.763	0.725-0.802	0.012	0.721	0.656	2.25411e-213	2.84811e-09
191	chr7	87935979	cg00564163	0.729	0.688-0.771	0.164	0.668	0.701	1.00119e-77	3.7945e-17
192	chr7	87936901	cg25143609	0.8	0.763-0.837	0.938	0.732	0.784	6.2862e-28	5.54744e-23
193	chr7	98246006	cg08315202	0.769	0.731-0.808	0.046	0.783	0.643	8.48979e-105	1.70098e-14
194	chr7	117119424	cg26635219	0.819	0.784-0.854	0.114	0.868	0.606	1.99962e-115	4.5968e-24
195	chr7	117119637	cg09626894	0.832	0.798-0.867	0.04	0.865	0.672	7.04235e-226	5.82858e-18
196	chr7	117119963	cg00735923	0.729	0.686-0.771	0.062	0.758	0.614	1.41715e-175	6.42426e-16
197	chr7	127671917	LRRC4	0.792	0.754-0.829	0.064	0.868	0.593	1.40002e-104	3.44593e-22
198	chr7	127671989	LRRC4	0.808	0.772-0.844	0.06	0.831	0.66	1.05553e-91	2.99041e-24
199	chr7	127671994	LRRC4	0.809	0.773-0.845	0.047	0.811	0.705	3.5759e-99	9.40999e-24
200	chr7	127672044	LRRC4	0.817	0.782-0.852	0.082	0.797	0.701	3.18198e-84	4.32396e-28
201	chr7	127672058	LRRC4	0.823	0.788-0.859	0.072	0.899	0.635	4.35821e-108	1.26772e-25
202	chr7	127672059	LRRC4	0.831	0.797-0.865	0.087	0.904	0.643	2.03537e-106	5.80845e-28
203	chr7	127672114	LRRC4	0.805	0.769-0.841	0.114	0.797	0.689	9.70234e-51	1.58458e-29
204	chr7	127672436	LRRC4	0.764	0.724-0.804	0.112	0.701	0.705	6.07705e-41	9.23277e-26
205	chr7	127672440	LRRC4	0.791	0.752-0.829	0.108	0.837	0.656	1.79581e-55	7.4181e-28
206	chr8	26372879	cg26268277	0.867	0.836-0.899	0.096	0.91	0.697	8.17772e-119	9.06035e-30
207	chr8	41119723	cg22624147	0.838	0.805-0.872	0.752	0.879	0.647	2.73291e-59	3.77794e-31
208	chr8	41127218	cg25927227	0.723	0.68-0.766	0.522	0.746	0.606	1.26989e-12	1.74183e-21
209	chr8	41161995	cg06777844	0.751	0.709-0.793	0.716	0.732	0.689	2.03231e-27	2.4363e-22
210	chr8	41167087	cg01495122	0.72	0.68-0.761	0.007	0.499	0.855	2.39545e-235	1.41749e-06
211	chr8	41167109	cg17816908	0.745	0.705-0.785	0.026	0.656	0.739	3.14625e-169	8.98476e-10
212	chr8	97505762	sdc2	0.662	0.617-0.706	0.004	0.617	0.664	2.58576e-39	3.49198e-06
213	chr8	97505764	sdc2	0.588	0.542-0.633	0.007	0.285	0.871	6.76332e-16	0.0137022
214	chr8	97505778	sdc2	0.581	0.535-0.627	0.007	0.423	0.772	0.912524	0.0589252
215	chr8	97505815	sdc2	0.566	0.52-0.612	0	0.186	0.954	0.461168	0.0407153
216	chr8	97506003	sdc2	0.655	0.612-0.698	0	0.53	0.768	2.17447e-31	2.36179e-07
217	chr8	97506004	sdc2	0.626	0.583-0.669	0.002	0.699	0.535	9.5138e-26	3.63236e-05
218	chr8	97506020	sdc2	0.624	0.58-0.668	0	0.476	0.755	2.26887e-14	1.03545e-05
219	chr8	97506021	sdc2	0.655	0.612-0.699	0.002	0.623	0.647	0.000577604	7.3788e-05
220	chr8	97506050	sdc2	0.67	0.627-0.712	0	0.577	0.776	1.39035e-13	2.67666e-06
221	chr8	97506065	sdc2	0.646	0.602-0.69	0	0.482	0.78	1.61328e-15	0.000377266
222	chr8	97506066	sdc2	0.585	0.54-0.631	0	0.363	0.826	3.34195e-23	0.0141851
223	chr8	97506067	sdc2	0.615	0.571-0.659	0	0.473	0.751	3.45534e-08	9.24888e-05
224	chr8	97506082	sdc2	0.611	0.566-0.656	0.004	0.417	0.788	3.69101e-13	0.0330439
225	chr8	97506084	sdc2	0.655	0.612-0.699	0	0.366	0.905	0.303102	2.62239e-05
226	chr8	97506313	sdc2	0.621	0.578-0.663	0	0.628	0.602	0.0859651	0.00223675
227	chr8	97506347	sdc2	0.636	0.592-0.68	0.005	0.411	0.859	0.00193649	1.95872e-06
228	chr8	97506354	sdc2	0.592	0.548-0.636	0	0.555	0.685	8.00401e-09	0.00522497
229	chr8	97506369	sdc2	0.62	0.577-0.663	0	0.62	0.656	8.45244e-30	0.000100816
230	chr8	97506385	sdc2	0.582	0.537-0.628	0	0.383	0.834	0.00406645	0.0114874
231	chr8	97506425	sdc2	0.596	0.551-0.641	0	0.341	0.871	6.84976e-14	0.0898306
232	chr8	97506428	sdc2	0.601	0.557-0.645	0	0.524	0.722	0.963858	0.0138292
233	chr8	97506553	sdc2	0.523	0.477-0.57	0	0.206	0.921	0.119508	0.21003
234	chr8	97506640	sdc2	0.581	0.536-0.627	0	0.282	0.884	0.372684	0.0398692
235	chr8	97506675	sdc2	0.651	0.608-0.695	0	0.49	0.78	3.10586e-07	4.13545e-05
236	chr8	97506763	sdc2	0.571	0.525-0.617	0	0.324	0.842	0.764317	0.0524166
237	chr8	97506771	sdc2	0.643	0.599-0.687	0	0.423	0.834	1.41729e-06	9.76925e-05
238	chr8	97506788	sdc2	0.615	0.571-0.659	0	0.473	0.747	0.000515255	0.00127632
239	chr8	97506933	sdc2	0.598	0.552-0.644	0.014	0.713	0.448	8.0243e-26	0.000662096
240	chr8	97506947	sdc2	0.543	0.496-0.589	0.005	0.268	0.834	5.90786e-07	0.123315
241	chr8	97506948	sdc2	0.531	0.485-0.578	0.004	0.132	0.959	1.29606e-14	0.182516
242	chr8	97506955	sdc2	0.573	0.527-0.619	0	0.282	0.905	2.18287e-05	0.0320267
243	chr8	97506981	sdc2	0.631	0.587-0.675	0	0.375	0.876	0.00587439	1.57847e-05
244	chr8	97506997	sdc2	0.539	0.492-0.585	0.007	0.372	0.743	0.00167461	0.534353
245	chr8	97507014	sdc2	0.564	0.518-0.61	0	0.234	0.892	7.62706e-09	0.134235
246	chr8	97507131	sdc2	0.479	0.432-0.525	0.009	0.535	0.51	0.000125598	0.35422
247	chr8	97507150	sdc2	0.525	0.479-0.571	0	0.268	0.888	0.0101804	0.784484
248	chr8	97507395	sdc2	0.627	0.583-0.672	0	0.389	0.863	7.73048e-15	0.000195697
249	chr8	97507437	sdc2	0.663	0.62-0.706	0	0.406	0.884	2.34046e-06	3.06052e-07
250	chr8	97507525	sdc2	0.601	0.556-0.646	0.002	0.392	0.78	0.122428	0.0140876
251	chr8	97507561	sdc2	0.626	0.582-0.67	0	0.515	0.714	1.09113e-08	2.38938e-05
252	chr8	97507595	sdc2	0.596	0.552-0.64	0	0.549	0.635	0.0612696	0.000946559
253	chr8	97507607	sdc2	0.643	0.599-0.686	0	0.552	0.743	1.2988e-08	4.00147e-05
254	chr8	98289880	TSPYL5	0.834	0.8-0.867	0.134	0.811	0.705	1.64305e-93	3.89176e-30
255	chr8	98289903	TSPYL5	0.844	0.81-0.877	0.072	0.845	0.705	2.10212e-98	6.32973e-25
256	chr8	98289941	TSPYL5	0.829	0.795-0.863	0.056	0.873	0.631	1.49404e-192	3.2306e-22
257	chr8	98289966	TSPYL5	0.839	0.805-0.873	0.042	0.859	0.701	7.47959e-234	5.43709e-22
258	chr8	98289974	TSPYL5	0.83	0.796-0.864	0.092	0.834	0.685	1.90097e-141	2.09173e-24
259	chr8	98289979	TSPYL5	0.849	0.817-0.881	0.054	0.842	0.701	1.97541e-197	1.24071e-22
260	chr8	98289983	TSPYL5	0.832	0.798-0.866	0.04	0.876	0.635	3.99618e-244	7.94221e-21
261	chr8	98289987	TSPYL5	0.629	0.581-0.676	0.086	0.856	0.402	1.23593e-62	5.77657e-10
262	chr8	98290050	TSPYL5	0.845	0.813-0.878	0.026	0.839	0.685	7.45112e-292	1.31051e-19
263	chr8	98290051	TSPYL5	0.849	0.816-0.881	0.022	0.854	0.705	1.82516e-280	3.86365e-20
264	chr8	98290057	TSPYL5	0.845	0.812-0.877	0.034	0.854	0.68	1.71836e-243	7.32669e-22
265	chr8	98290062	TSPYL5	0.822	0.787-0.857	0.046	0.876	0.631	1.66337e-224	1.56575e-21
266	chr8	98290066	TSPYL5	0.845	0.812-0.878	0.048	0.91	0.635	9.42302e-230	7.73352e-23
267	chr8	98290101	TSPYL5	0.867	0.836-0.899	0.024	0.921	0.689	9.61236e-298	6.66054e-22
268	chr8	98290138	TSPYL5	0.88	0.85-0.909	0.016	0.941	0.689	0	8.98236e-21
269	chr8	98290139	TSPYL5	0.884	0.855-0.913	0.014	0.918	0.701	0	1.20809e-20
270	chr8	98290201	TSPYL5	0.847	0.814-0.88	0.032	0.873	0.705	2.52192e-242	3.81846e-23
271	chr8	98290220	TSPYL5	0.867	0.836-0.897	0.034	0.865	0.73	1.53146e-228	5.06561e-24
272	chr8	102504482	cg18004756	0.806	0.769-0.844	0.046	0.839	0.656	3.9833e-215	3.08138e-18
273	chr8	102504501	cg25330243	0.717	0.673-0.761	0.106	0.944	0.436	3.4963e-128	2.64143e-16
274	chr9	124461316	DAB2IP	0.875	0.844-0.905	0.02	0.901	0.747	2.73845e-238	1.41252e-23
275	chr9	124461320	DAB2IP	0.876	0.846-0.906	0.012	0.834	0.797	1.45187e-248	2.5399e-21
276	chr9	124461329	DAB2IP	0.883	0.855-0.912	0.024	0.879	0.747	2.49849e-213	1.67058e-25
277	chr9	124461331	DAB2IP	0.885	0.856-0.915	0.024	0.924	0.726	5.44449e-258	2.74735e-23
278	chr9	124461341	DAB2IP	0.891	0.863-0.919	0.018	0.879	0.776	2.61118e-241	5.20423e-24
279	chr9	124461347	DAB2IP	0.874	0.844-0.905	0.014	0.831	0.784	9.90495e-256	2.05739e-22
280	chr9	124461361	DAB2IP	0.874	0.843-0.904	0.024	0.93	0.676	5.29491e-273	3.1148e-23
281	chr9	124461382	DAB2IP	0.882	0.853-0.911	0.02	0.831	0.793	1.53794e-194	3.02116e-26
282	chr9	124461391	DAB2IP	0.871	0.841-0.902	0.038	0.893	0.722	5.76159e-168	7.46042e-28
283	chr9	124461415	DAB2IP	0.88	0.851-0.91	0.02	0.859	0.768	1.1661e-244	8.97779e-25

## Sheet: Table S7
TableS6. Methylation levels of 283 CpGs from clinical samples.
Sample				Mehtylation levels on 283 CpGs
NO.	Batch	Index	Group	1	2	3	4	5	6	7	8	9	10	11	12	13	14	15	16	17	18	19	20	21	22	23	24	25	26	27	28	29	30	31	32	33	34	35	36	37	38	39	40	41	42	43	44	45	46
1	Nova3	5	3 tumor-train	0.003	0.004	0.003	0.144	0.063	0.051	0.036	0.119	0.013	0.011	0.006	0.003	0.197	0.902	0.005	0.83	0.828	0.133	0.042	0.744	0.22	0.218	0.181	0.145	0.169	0.204	0.205	0.193	0.018	0.06	0.043	0.001	0.143	0.119	0.085	0.007	0.039	0.252	0.158	0.309	0.239	0.252	0.251	0.226	0.183	0.19
2	Nova3	A11	3 tumor-train	0.008	0.019	0.01	0.063	0.034	0.02	0.022	0.144	0.011	0.012	0.022	0.003	0.011	0.931	0.009	0.824	0.789	0.04	0.014	0.905	0.096	0.065	0.019	0.009	0.025	0.016	0.017	0.014	0.01	0.019	0.012	0.018	0.038	0.03	0.021	0.008	0.009	0.025	0.045	0.02	0.01	0.022	0.014	0.009	0.014	0.027
3	Nova3	A12	3 tumor-train	0.013	0.012	0.01	0.046	0.052	0.038	0.026	0.142	0.009	0.007	0.028	0.01	0.026	0.94	0.015	0.79	0.821	0.147	0.023	0.868	0.34	0.333	0.027	0.017	0.036	0.032	0.029	0.019	0.015	0.027	0.014	0.038	0.064	0.068	0.022	0.016	0.021	0.053	0.096	0.059	0.038	0.019	0.022	0.016	0.017	0.027
4	Nova3	A2	4 tumor-test	0.011	0.026	0.015	0.057	0.063	0.063	0.036	0.244	0.003	0.005	0.025	0.032	0.047	0.9	0.016	0.536	0.585	0.151	0.019	0.799	0.129	0.132	0.037	0.019	0.025	0.032	0.026	0.011	0.009	0.027	0.01	0.005	0.09	0.097	0.079	0.005	0.021	0.064	0.081	0.035	0.03	0.026	0.019	0.025	0.035	0.05
5	Nova3	A3	3 tumor-train	0.003	0.003	0.005	0.069	0.031	0.028	0.005	0.135	0.018	0.022	0.019	0.046	0	0.913	0.007	0.768	0.793	0.061	0.008	0.936	0.2	0.134	0.02	0.013	0.013	0.018	0.018	0.008	0.01	0.036	0.003	0.022	0.057	0.062	0.043	0.019	0	0.032	0.065	0.053	0.022	0.023	0.016	0.012	0.017	0.014
6	Nova3	B1	3 tumor-train	0.008	0.016	0.013	0.135	0.067	0.059	0.031	0.186	0.01	0.009	0.016	0.013	0.042	0.929	0.018	0.786	0.79	0.162	0.026	0.903	0.161	0.148	0.034	0.017	0.029	0.019	0.025	0.022	0.012	0.032	0.014	0.024	0.067	0.076	0.04	0.014	0.012	0.084	0.105	0.077	0.046	0.022	0.017	0.016	0.022	0.043
7	Nova4	E9	4 tumor-test	0.049	0.024	0.037	0.163	0.109	0.085	0.029	0.251	0.007	0.007	0.085	0.043	0.04	0.966	0.034	0.736	0.75	0.263	0.097	0.863	0.266	0.24	0.041	0.019	0.037	0.023	0.031	0.028	0.024	0.023	0.016	0.03	0.091	0.077	0.036	0.014	0.025	0.074	0.101	0.074	0.074	0.089	0.095	0.107	0.103	0.085
8	Nova4	F10	3 tumor-train	0	0.01	0.006	0.045	0.032	0.021	0.015	0.123	0.007	0.003	0.005	0.009	0.016	0.918	0.021	0.787	0.775	0.021	0.007	0.935	0.081	0.094	0.025	0.008	0.026	0.016	0.019	0.009	0.007	0.012	0.013	0.014	0.017	0.03	0.021	0.019	0.027	0.031	0.04	0.012	0.012	0.006	0.014	0.014	0.028	0.017
9	Nova4	F11	3 tumor-train	0.014	0.014	0.01	0.106	0.075	0.043	0.047	0.329	0.004	0.009	0.026	0.01	0.037	0.938	0.007	0.532	0.571	0.252	0.032	0.929	0.375	0.437	0.033	0.006	0.024	0.052	0.037	0.015	0.007	0.04	0.013	0.014	0.078	0.095	0.059	0.01	0	0.159	0.148	0.085	0.051	0.047	0.042	0.027	0.046	0.064
10	Nova4	F2	3 tumor-train	0.033	0.06	0.052	0.092	0.09	0.092	0.053	0.261	0.014	0.016	0.068	0.029	0.078	0.964	0.059	0.687	0.815	0.177	0.053	0.889	0.179	0.122	0.042	0.018	0.038	0.046	0.042	0.028	0.024	0.05	0.032	0.013	0.11	0.1	0.083	0.015	0.026	0.068	0.13	0.097	0.062	0.039	0.032	0.035	0.045	0.075
11	Nova4	F4	3 tumor-train	0.001	0.003	0.003	0.354	0.185	0.296	0.034	0.094	0.016	0	0	0.022	0.03	0.927	0.024	0.733	0.787	0.083	0.1	0.87	0.08	0.078	0.02	0.014	0.026	0.016	0.008	0	0.022	0.012	0	0.011	0	0.024	0	0	0.005	0.038	0.039	0.111	0.019	0.146	0.143	0.14	0.123	0.017
12	Nova4	F5	3 tumor-train	0	0	0	0.092	0.052	0.033	0.027	0.181	0	0	0.018	0	0.016	0.846	0	0.777	0.899	0.032	0.01	0.905	0.164	0.138	0.025	0.01	0.005	0.016	0.042	0.033	0.013	0.013	0.01	0	0.058	0.066	0.027	0.013	0.008	0.101	0.049	0.05	0.05	0	0.014	0.027	0.03	0.014
13	Nova4	F8	3 tumor-train	0.003	0.017	0.006	0.031	0.022	0	0.021	0.185	0	0	0.016	0.029	0.017	0.955	0	0.824	0.896	0.087	0	0.881	0.292	0.13	0.031	0.02	0.019	0.014	0.042	0.054	0	0	0	0.082	0.062	0.06	0.033	0.021	0.004	0.037	0.056	0.073	0	0.018	0.012	0.01	0.011	0.024
14	Nova4	G2	3 tumor-train	0.028	0.075	0.054	0.165	0.126	0.138	0.051	0.318	0.006	0.008	0.07	0.019	0.119	0.965	0.036	0.724	0.77	0.392	0.066	0.802	0.212	0.221	0.063	0.026	0.056	0.035	0.037	0.046	0.02	0.066	0.026	0.013	0.195	0.174	0.084	0.022	0.008	0.139	0.17	0.155	0.108	0.057	0.037	0.041	0.082	0.108
15	Nova5	F6	4 tumor-test	0.01	0.02	0.005	0.057	0.076	0.047	0.019	0.194	0.03	0.03	0.085	0.005	0.143	0.951	0.055	0.818	0.797	0.073	0.063	0.96	0.239	0.189	0.023	0.015	0.028	0.055	0.028	0.013	0.037	0.038	0.02	0.016	0.043	0.148	0.122	0.036	0.034	0.039	0.114	0.059	0.016	0.072	0.048	0.019	0.055	0.056
16	Nova5	F7	3 tumor-train	0.014	0.015	0.015	0.074	0.069	0.042	0.046	0.244	0.011	0.005	0.011	0	0	0.947	0	0.715	0.728	0.087	0	0.979	0.341	0.242	0.069	0.028	0.026	0.021	0.021	0.014	0.026	0.006	0	0.006	0.057	0.044	0.026	0.01	0	0.016	0.121	0.109	0.055	0.024	0.024	0.012	0.023	0.051
17	Nova5	F9	3 tumor-train	0.353	0.333	0.318	0.051	0.07	0.069	0	0.2	0	0	0.027	0	0	0.938	0.03	0.682	0.73	0.109	0	0.89	0.188	0.173	0.022	0.039	0.025	0.04	0.016	0.01	0	0.042	0.009	0.015	0.07	0.049	0.036	0.02	0	0.094	0.117	0.13	0.018	0.044	0.043	0	0.049	0.038
18	Nova5	G1	3 tumor-train	0.024	0.024	0.016	0.069	0.07	0.05	0.02	0.117	0.013	0.013	0.021	0.035	0.092	0.93	0	0.789	0.866	0.097	0.024	0.914	0.088	0.066	0.035	0.013	0.02	0.009	0.019	0.009	0.007	0.021	0	0.013	0.014	0.021	0.039	0.008	0.007	0.039	0.035	0.017	0.017	0.031	0.047	0.031	0.026	0.058
19	Nova5	G3	4 tumor-test	0.01	0.02	0.005	0.092	0.064	0.095	0.016	0.263	0.003	0.013	0.014	0.005	0.022	0.942	0.012	0.557	0.62	0.083	0.038	0.863	0.361	0.347	0.037	0.016	0.039	0.035	0.017	0.02	0.008	0.041	0.005	0.008	0.083	0.084	0.066	0.007	0.014	0.081	0.139	0.1	0.089	0.034	0.034	0.019	0.012	0.044
20	Nova7	B10	1 normal-train	0	0	0	0.067	0.012	0	0.015	0.066	0	0	0	0.021	0	0.912	0	0.878	0.937	0.036	0.006	0.979	0.136	0.052	0	0.006	0.012	0	0	0	0	0.012	0	0.009	0.005	0.019	0.012	0	0	0	0.005	0.004	0	0	0	0	0	0
21	Nova7	B11	1 normal-train	0	0.006	0	0.068	0.005	0.011	0	0.137	0	0.008	0.015	0	0	0.99	0.014	0.936	0.839	0.04	0.006	0.956	0.105	0.032	0.012	0	0.02	0.006	0	0.004	0.003	0.007	0	0	0.003	0.006	0.007	0	0	0	0.005	0.005	0.002	0	0.005	0	0.005	0.005
22	Nova7	B12	1 normal-train	0.002	0.007	0.007	0.054	0.013	0.015	0.001	0.08	0.002	0	0.007	0.003	0.023	0.942	0.003	0.882	0.869	0.051	0.004	0.976	0.041	0.013	0.011	0.004	0.008	0.006	0.003	0	0.008	0.007	0.002	0.009	0.023	0.019	0	0.005	0	0.041	0.021	0.012	0.004	0.006	0.014	0.006	0.003	0
23	Nova7	B9	1 normal-train	0	0.007	0	0.023	0.01	0	0	0.051	0	0	0	0.014	0	0.976	0	0.821	0.859	0	0	0.948	0.093	0.028	0	0.004	0	0.004	0.014	0.005	0	0.024	0	0	0.056	0.033	0	0	0.005	0.007	0.014	0.004	0	0	0	0.015	0	0
24	Nova7	C1	1 normal-train	0.018	0	0	0.049	0.003	0.005	0.004	0.09	0	0	0.034	0	0.023	0.971	0	0.906	0.883	0.078	0	0.961	0.06	0.046	0.005	0.005	0.005	0	0	0	0	0	0	0.023	0.006	0.009	0.018	0	0	0	0.024	0	0	0	0.007	0.008	0.006	0.011
25	Nova7	C2	2 normal-test	0.005	0	0	0.068	0.016	0	0	0.095	0	0	0.021	0	0	0.961	0.008	0.87	0.912	0.044	0.005	0.958	0.193	0.065	0.02	0.008	0.004	0.013	0.016	0.004	0.004	0.004	0	0	0.014	0.009	0.009	0.003	0	0.035	0.021	0.012	0.003	0	0	0.006	0	0.006
26	Nova7	C3	1 normal-train	0.014	0	0.004	0.082	0.019	0.015	0.007	0.132	0	0	0.035	0.011	0	0.947	0.014	0.906	0.917	0.059	0	0.974	0.084	0.023	0.012	0.017	0.005	0.013	0.005	0.015	0.004	0.012	0	0.008	0.009	0.019	0.021	0.002	0	0.013	0.021	0.026	0.013	0	0	0	0.004	0.025
27	Nova7	F11	3 tumor-train	0.004	0.004	0.003	0.047	0.033	0.012	0.014	0.163	0.004	0.003	0.009	0.004	0	0.932	0.003	0.805	0.866	0.035	0.006	0.938	0.086	0.065	0.015	0.006	0.015	0.016	0.01	0.01	0.008	0.007	0.007	0.01	0.019	0.015	0.012	0.008	0.009	0.023	0.031	0.012	0.006	0.004	0.004	0.004	0.01	0.014
28	Nova7	F12	3 tumor-train	0.007	0.018	0	0.255	0.179	0.143	0.126	0.328	0	0.009	0.019	0.004	0.006	0.927	0.086	0.79	0.788	0.046	0.141	0.937	0.126	0.07	0.095	0.103	0.111	0.118	0.094	0.098	0.065	0.091	0.066	0.035	0.118	0.121	0.117	0.068	0.103	0.134	0.164	0.162	0.163	0.134	0.141	0.127	0.103	0.12
29	Nova8	A1	3 tumor-train	0	0.023	0.023	0.237	0.166	0.118	0.154	0.418	0.013	0	0.015	0.019	0.005	0.94	0	0.66	0.702	0	0.296	0.937	0.232	0.196	0.008	0.017	0.02	0.031	0.032	0.04	0	0.006	0.008	0.047	0.022	0.009	0.014	0.017	0.014	0.016	0.043	0.063	0.056	0.25	0.292	0.21	0.194	0.191
30	Nova8	A11	3 tumor-train	0.026	0	0.027	0.056	0.035	0.012	0.021	0.127	0.013	0	0	0.013	0	0.901	0.019	0.815	0.904	0.048	0.036	0.938	0.226	0.147	0.032	0.021	0.024	0.025	0.021	0	0.01	0.015	0.019	0	0.043	0.079	0.023	0.008	0.005	0.032	0.034	0.012	0.006	0.011	0.011	0.03	0.014	0.029
31	Nova8	A2	4 tumor-test	0.037	0.042	0.028	0.156	0.123	0.113	0.057	0.152	0.034	0.014	0.026	0.009	0.006	0.949	0.12	0.773	0.814	0.252	0.021	0.861	0.303	0.256	0.023	0.008	0.031	0.02	0.037	0.017	0.011	0.026	0.012	0.03	0.04	0.05	0.029	0.013	0.014	0.049	0.056	0.053	0.043	0.049	0.038	0.06	0.065	0.063
32	Nova8	A4	3 tumor-train	0.005	0.021	0.026	0.105	0.035	0.028	0.027	0.119	0.011	0.011	0.023	0.007	0.024	0.969	0.005	0.745	0.855	0.079	0.019	0.939	0.127	0.113	0.037	0.018	0.033	0.027	0.024	0.024	0.01	0.023	0.028	0.029	0.037	0.091	0.035	0.029	0.005	0.066	0.052	0.056	0.045	0.028	0.011	0.032	0.024	0.023
33	Nova8	A5	3 tumor-train	0.019	0.042	0.026	0.091	0.06	0.052	0.038	0.142	0.017	0.012	0.034	0.011	0.043	0.954	0.015	0.757	0.811	0.097	0.023	0.919	0.224	0.164	0.016	0.012	0.031	0.019	0.017	0.02	0.017	0.024	0.011	0.025	0.038	0.051	0.05	0.019	0.009	0.069	0.094	0.057	0.02	0.029	0.018	0.031	0.031	0.049
34	Nova8	A7	3 tumor-train	0.1	0.1	0.074	0.175	0.217	0.172	0.168	0.25	0.032	0.011	0.022	0.02	0.097	0.955	0.067	0.807	0.848	0.305	0.158	0.802	0.323	0.269	0.14	0.098	0.082	0.068	0.068	0.061	0.04	0.099	0.061	0.078	0.175	0.157	0.099	0.096	0.156	0.192	0.204	0.152	0.143	0.241	0.215	0.188	0.148	0.143
35	Nova8	A9	3 tumor-train	0.013	0.017	0.009	0.058	0.046	0.021	0.018	0.101	0.006	0.007	0.023	0.011	0.017	0.96	0.007	0.767	0.821	0.059	0.01	0.936	0.367	0.336	0.021	0.018	0.024	0.016	0.015	0.012	0.008	0.029	0.018	0.021	0.022	0.032	0.029	0.013	0.025	0.038	0.054	0.046	0.005	0.018	0.027	0.02	0.012	0.028
36	Nova8	B1	3 tumor-train	0.011	0.018	0	0.079	0.034	0.028	0.016	0.11	0.009	0.028	0.027	0.004	0.005	0.92	0.017	0.852	0.874	0.043	0.003	0.952	0.11	0.099	0.024	0.01	0.024	0.015	0.028	0.008	0.006	0.016	0.02	0.028	0.033	0.013	0	0.008	0.011	0.034	0.042	0.038	0.004	0	0.008	0.019	0.023	0.034
37	Nova8	E1	3 tumor-train	0.018	0.014	0.013	0.101	0.07	0.069	0.038	0.278	0.014	0.016	0.048	0.009	0.018	0.956	0.014	0.657	0.656	0.083	0.027	0.926	0.311	0.298	0.036	0.019	0.033	0.035	0.036	0.026	0.029	0.043	0.013	0.018	0.124	0.137	0.075	0.021	0.032	0.107	0.159	0.063	0.024	0.036	0.071	0.021	0.052	0.067
38	Nova8	E12	4 tumor-test	0.011	0.022	0.017	0.112	0.066	0.05	0.045	0.193	0.021	0.008	0.017	0.028	0.016	0.945	0.012	0.685	0.756	0.057	0.036	0.921	0.192	0.201	0.021	0.011	0.026	0.036	0.032	0.024	0.014	0.01	0.02	0.017	0.073	0.073	0.035	0.017	0.039	0.062	0.072	0.027	0.022	0.016	0.005	0.029	0.038	0.049
39	Nova8	E3	4 tumor-test	0.012	0.021	0.008	0.093	0.083	0.06	0.059	0.284	0.009	0.011	0.013	0.005	0.01	0.945	0.023	0.768	0.765	0.037	0.017	0.952	0.284	0.26	0.054	0.044	0.048	0.043	0.039	0.041	0.021	0.032	0.029	0.035	0.115	0.122	0.099	0.021	0.039	0.049	0.117	0.07	0.029	0.052	0.039	0.042	0.024	0.04
40	Nova8	E4	3 tumor-train	0.019	0.026	0.033	0.08	0.059	0.06	0.03	0.156	0.008	0.014	0.038	0.019	0.02	0.958	0.026	0.783	0.789	0.109	0.035	0.924	0.107	0.103	0.042	0.014	0.031	0.028	0.029	0.026	0.024	0.043	0.02	0.016	0.075	0.068	0.061	0.012	0.015	0.078	0.087	0.053	0.037	0.011	0.022	0.011	0.038	0.065
41	Nova8	E5	3 tumor-train	0.002	0.006	0	0.101	0.071	0.042	0.021	0.194	0	0.027	0.022	0	0.019	0.933	0.042	0.561	0.742	0.16	0.033	0.88	0.187	0.231	0.018	0.013	0.028	0.027	0.033	0.011	0.019	0	0.008	0.007	0.053	0.077	0.057	0.009	0.014	0.063	0.087	0.063	0.018	0	0	0	0.038	0.04
42	Nova8	E6	3 tumor-train	0.016	0.019	0.015	0.091	0.094	0.072	0.046	0.255	0.015	0.012	0.036	0.012	0.014	0.958	0.02	0.512	0.577	0.116	0.031	0.91	0.228	0.286	0.052	0.026	0.048	0.046	0.047	0.034	0.025	0.057	0.021	0.031	0.164	0.147	0.088	0.019	0.022	0.183	0.15	0.102	0.064	0.048	0.038	0.045	0.063	0.08
43	Nova8	E9	3 tumor-train	0.089	0.134	0.114	0.102	0.111	0.104	0.034	0.256	0.012	0.015	0.056	0.023	0.058	0.959	0.039	0.72	0.793	0.289	0.097	0.909	0.177	0.188	0.058	0.03	0.058	0.036	0.05	0.042	0.019	0.059	0.022	0.01	0.175	0.174	0.107	0.022	0.015	0.138	0.156	0.149	0.126	0.069	0.074	0.047	0.068	0.068
44	Nova8	H12	2 normal-test	0.007	0.022	0	0.043	0.032	0.024	0.008	0.061	0.008	0.008	0.012	0.01	0.006	0.902	0.007	0.719	0.835	0.042	0.017	0.97	0.088	0.03	0.029	0.012	0.013	0.027	0.021	0.008	0.003	0.016	0.013	0.02	0.04	0.029	0.028	0.008	0.012	0.021	0.033	0.004	0	0.014	0	0	0.021	0.011
45	Nova8	H8	1 normal-train	0.012	0.029	0.02	0.048	0.022	0.024	0.024	0.104	0.003	0.009	0.023	0.007	0.032	0.953	0.01	0.881	0.896	0.077	0.022	0.941	0.08	0.077	0.022	0.014	0.024	0.022	0.014	0.01	0.01	0.024	0.018	0.017	0.058	0.049	0.01	0.012	0.01	0.054	0.053	0.013	0.013	0.011	0.011	0.022	0.024	0.027
46	Nova9	A1	3 tumor-train	0.005	0.011	0	0.093	0.09	0.101	0	0.114	0	0	0.021	0.01	0.024	0.96	0.007	0.808	0.819	0.1	0.049	0.921	0.127	0.119	0.014	0.01	0.018	0.005	0.016	0.014	0.003	0.007	0.012	0	0.076	0.063	0.098	0	0.016	0.074	0.069	0.101	0.095	0.102	0.101	0.052	0.112	0.105
47	Nova9	A10	3 tumor-train	0.002	0.002	0.001	0.373	0.363	0.349	0.158	0.146	0.001	0.003	0.011	0.006	0.015	0.905	0.002	0.361	0.392	0.013	0.425	0.675	0.28	0.309	0.009	0.004	0.007	0.008	0.006	0.006	0.002	0.005	0.003	0.002	0.141	0.224	0.312	0.055	0.055	0.193	0.202	0.307	0.202	0.008	0.008	0.003	0.001	0.005
48	Nova9	A7	4 tumor-test	0.008	0.013	0.006	0.083	0.062	0.051	0.042	0.283	0.002	0.002	0.014	0.012	0.019	0.931	0.01	0.648	0.702	0.072	0.01	0.927	0.196	0.168	0.031	0.019	0.024	0.025	0.018	0.016	0.007	0.022	0.004	0.006	0.08	0.085	0.056	0.007	0.012	0.094	0.081	0.062	0.029	0.024	0.019	0.023	0.027	0.037
49	Nova9	A8	3 tumor-train	0.001	0.003	0.003	0.092	0.067	0.058	0.033	0.212	0.002	0.008	0.013	0.022	0.016	0.944	0.006	0.539	0.61	0.083	0.019	0.869	0.29	0.291	0.032	0.016	0.03	0.028	0.022	0.017	0.01	0.032	0.009	0.002	0.1	0.105	0.055	0.011	0.005	0.137	0.136	0.138	0.074	0.036	0.032	0.031	0.034	0.061
50	Nova9	B6	5 liver disease-train	0.048	0.069	0.054	0.145	0.114	0.136	0.009	0.095	0.003	0.003	0.016	0.013	0.003	0.916	0.116	0.777	0.818	0.12	0.05	0.666	0.206	0.167	0.03	0.012	0.021	0.021	0.021	0.011	0.007	0.033	0.008	0.002	0.045	0.047	0.035	0.006	0	0.055	0.047	0.05	0.019	0.062	0.054	0.041	0.056	0.108
51	Nova10	D10	2 normal-test	0.049	0.027	0.029	0.073	0.031	0.027	0.016	0.173	0.005	0.01	0.029	0.025	0.023	0.858	0	0.816	0.87	0.3	0.074	0.917	0.079	0.026	0.022	0.004	0.011	0.024	0.004	0.015	0	0.045	0.004	0	0.046	0.086	0.009	0.003	0.012	0.106	0.089	0.031	0.016	0.018	0.006	0	0	0.012
52	Nova10	D11	1 normal-train	0.007	0.008	0	0.062	0.007	0.009	0.028	0.276	0	0	0.011	0.016	0	0.961	0.007	0.846	0.855	0.059	0	0.961	0.055	0.036	0.025	0	0.004	0.005	0.018	0	0	0.016	0.005	0	0.026	0.036	0.03	0.004	0.007	0.006	0.029	0.006	0.012	0	0	0	0	0
53	Nova10	D12	2 normal-test	0.003	0.011	0.008	0.066	0.009	0.016	0.004	0.069	0	0.002	0.004	0.041	0.005	0.923	0.003	0.846	0.893	0.088	0	0.952	0.075	0.048	0.009	0.007	0.01	0.011	0.007	0	0.005	0.011	0	0.006	0.011	0.012	0.011	0.007	0	0.009	0.016	0.016	0.003	0	0.003	0.004	0.003	0.007
54	Nova10	D4	1 normal-train	0.018	0.018	0.009	0.078	0.014	0	0.024	0.077	0	0	0.012	0	0.01	0.976	0	0.883	0.893	0.127	0.039	0.954	0.091	0.03	0.005	0.009	0.029	0.01	0.005	0.011	0.014	0.017	0	0.012	0.028	0.027	0.053	0.014	0	0.008	0.023	0.011	0.004	0	0	0.033	0.011	0.022
55	Nova10	D5	1 normal-train	0	0.008	0.008	0.033	0.004	0.007	0	0.061	0.005	0.013	0.012	0.058	0.003	0.91	0.008	0.806	0.872	0.053	0.002	0.944	0.078	0.035	0.013	0.006	0.01	0.016	0.012	0.007	0.002	0.007	0.005	0.042	0.019	0.021	0.01	0.011	0	0.013	0.02	0.007	0.011	0.007	0.011	0.017	0.005	0.007
56	Nova10	D7	1 normal-train	0	0.015	0	0.075	0.052	0.016	0	0.071	0.006	0.006	0	0.036	0	0.847	0.008	0.883	0.857	0.029	0	0.937	0.086	0.043	0.015	0.011	0.012	0.023	0	0.005	0.004	0	0	0	0.021	0.022	0.034	0.016	0	0.035	0.012	0.043	0.017	0	0	0	0.013	0.02
57	Nova10	E1	1 normal-train	0.006	0.006	0.012	0.038	0.008	0.005	0	0.072	0.003	0.008	0.005	0.03	0.007	0.897	0.004	0.844	0.902	0.077	0.002	0.958	0.047	0.022	0.008	0.01	0.009	0.016	0.01	0.007	0.002	0.008	0	0.015	0.006	0.021	0.012	0.007	0	0.017	0.003	0.008	0.004	0.006	0.003	0.01	0.003	0.008
58	Nova10	E2	1 normal-train	0.071	0.009	0.044	0.087	0.031	0.038	0.014	0.131	0	0	0	0.008	0.014	0.953	0.009	0.823	0.857	0.173	0.005	0.901	0.094	0.048	0.01	0	0	0.018	0.004	0.005	0.005	0.015	0	0.008	0.09	0.069	0.015	0	0.008	0.032	0.026	0.02	0.034	0.009	0	0	0.008	0.024
59	Nova10	F7	2 normal-test	0.006	0.015	0.007	0.061	0.025	0.018	0.003	0.117	0.003	0.01	0.029	0.055	0.012	0.934	0.007	0.813	0.863	0.077	0.018	0.93	0.112	0.045	0.011	0.015	0.013	0.01	0.016	0.01	0.006	0.019	0.004	0.017	0.04	0.045	0.021	0.007	0.004	0.022	0.031	0.009	0.01	0.019	0.011	0.01	0.009	0.023
60	Nova10	F8	1 normal-train	0.011	0.018	0.016	0.068	0.031	0.03	0.01	0.134	0	0.002	0.011	0.012	0.019	0.915	0	0.85	0.874	0.133	0.016	0.943	0.093	0.049	0.024	0.004	0.01	0.004	0.008	0.011	0.012	0.035	0.004	0.011	0.047	0.044	0.019	0.005	0.003	0.05	0.036	0.024	0.026	0.015	0.012	0.006	0.01	0.029
61	Nova10	F9	2 normal-test	0.004	0.032	0.024	0.07	0.028	0.011	0.015	0.085	0.002	0.004	0.032	0.022	0.029	0.885	0.006	0.838	0.865	0.18	0.046	0.963	0.121	0.033	0.011	0.013	0.014	0.011	0.011	0.008	0.008	0.014	0.004	0.017	0.041	0.055	0.029	0.003	0.003	0.032	0.035	0.032	0.033	0.009	0.006	0.006	0.006	0.018
62	Nova11	A11	2 normal-test	0.004	0.024	0	0.049	0.007	0	0	0.117	0	0.004	0.014	0.004	0.006	0.874	0	0.842	0.847	0.071	0	0.959	0.098	0.045	0.015	0.012	0.017	0.006	0	0	0	0.004	0	0.004	0.005	0.016	0.014	0	0	0.014	0.018	0.004	0.002	0	0.01	0	0.004	0
63	Nova11	A12	2 normal-test	0	0	0	0.044	0.003	0	0	0.106	0.005	0	0.008	0.006	0	0.881	0	0.823	0.823	0.1	0	0.941	0.07	0.02	0.011	0.007	0.004	0.004	0.013	0.004	0	0.004	0.004	0.006	0.007	0.007	0	0	0	0.004	0.003	0	0.004	0	0.007	0	0.021	0
64	Nova11	A4	4 tumor-test	0.005	0	0	0.049	0.018	0.014	0.006	0.095	0	0	0.009	0.004	0	0.944	0.005	0.775	0.848	0.067	0	0.93	0.061	0.038	0.03	0.008	0.008	0.015	0.005	0.005	0	0	0	0	0.005	0.026	0.036	0.002	0.003	0.017	0.017	0.01	0.012	0.003	0.006	0.007	0	0.01
65	Nova11	A9	1 normal-train	0.005	0	0.011	0.038	0.023	0.015	0	0.095	0	0	0.006	0	0	0.914	0.021	0.887	0.827	0.087	0	0.929	0.023	0.034	0.023	0	0.013	0.011	0	0.003	0.003	0.012	0.003	0	0.01	0.003	0	0.006	0	0.008	0.005	0.011	0	0.013	0.012	0.006	0.019	0.014
66	Nova11	B10	1 normal-train	0.007	0.015	0.01	0.043	0.012	0.011	0.009	0.088	0	0	0.007	0.005	0.003	0.911	0	0.858	0.898	0.07	0	0.959	0.105	0.043	0.019	0.005	0.007	0.006	0.003	0.003	0.001	0.01	0.003	0.006	0.009	0.01	0	0.001	0	0.012	0.017	0.005	0.004	0.002	0.004	0	0.008	0.002
67	Nova11	B11	1 normal-train	0	0	0	0.023	0.017	0.012	0	0.085	0	0	0.03	0.006	0.013	0.968	0	0.866	0.939	0.042	0	0.946	0.079	0.043	0.01	0	0.01	0.004	0.004	0	0.003	0.004	0.018	0	0.03	0.033	0	0	0.007	0.003	0.022	0.002	0.012	0	0	0	0	0
68	Nova11	B8	2 normal-test	0	0.004	0	0.047	0.011	0.005	0.006	0.082	0.003	0	0.009	0	0	0.915	0.004	0.857	0.9	0.08	0	0.957	0.071	0.012	0.02	0.002	0	0.007	0.007	0	0.002	0	0.003	0.021	0.015	0.015	0.029	0.002	0.003	0.015	0.007	0.011	0.007	0.004	0.007	0	0	0.005
69	Nova11	B9	1 normal-train	0.004	0.015	0.004	0.054	0.009	0.016	0.006	0.122	0	0	0.014	0	0.008	0.854	0.005	0.871	0.878	0.088	0.03	0.955	0.049	0.029	0.018	0.005	0.005	0.02	0.002	0	0	0.005	0	0	0.006	0.01	0	0.002	0	0.006	0.019	0.007	0.011	0.004	0	0.004	0	0.008
70	Nova11	F10	2 normal-test	0	0.003	0.009	0.045	0.004	0.007	0.004	0.129	0.006	0.018	0.005	0.094	0	0.828	0.007	0.847	0.887	0.086	0	0.949	0.091	0.018	0.018	0.011	0.014	0.006	0.011	0.004	0.009	0.03	0.002	0.03	0.027	0.039	0.038	0.023	0.004	0.014	0.041	0.006	0.012	0.014	0.021	0.025	0.008	0.023
71	Nova11	F11	1 normal-train	0.007	0.004	0.007	0.063	0.022	0.01	0.004	0.107	0.003	0.003	0	0.004	0.007	0.935	0.008	0.849	0.841	0.138	0.014	0.927	0.087	0.043	0.013	0.013	0.011	0.009	0.009	0.002	0	0.006	0	0	0.02	0.009	0.006	0	0	0.009	0.016	0.013	0.006	0.011	0.007	0.011	0.015	0.012
72	Nova11	F12	1 normal-train	0.013	0.022	0.018	0.03	0.02	0.011	0.006	0.115	0	0.011	0.011	0.016	0	0.917	0	0.776	0.882	0.048	0	0.897	0.062	0.013	0.016	0.008	0.008	0	0	0.003	0.003	0	0	0.02	0.013	0.012	0.011	0.007	0.013	0.003	0.009	0.005	0.003	0.008	0.008	0.009	0	0.009
73	Nova11	G3	1 normal-train	0.024	0.028	0.012	0.037	0.01	0.03	0.003	0.113	0	0	0.021	0.023	0.034	0.902	0.005	0.829	0.847	0.126	0	0.94	0.033	0.062	0.019	0.01	0.02	0.018	0.011	0.004	0	0.006	0.008	0.01	0.005	0.044	0.013	0	0	0.024	0.005	0.005	0.009	0.008	0.008	0.004	0.007	0.007
74	Nova11	G5	1 normal-train	0.011	0.007	0.004	0.027	0.011	0.007	0	0.093	0	0	0	0.026	0	0.895	0	0.855	0.878	0.129	0	0.951	0.123	0.025	0.012	0.007	0.005	0.004	0.006	0.016	0.002	0.002	0.015	0	0.002	0.012	0.009	0.004	0.011	0.015	0.004	0.003	0	0	0	0	0.011	0.018
75	Nova11	G6	2 normal-test	0.026	0	0	0.01	0.009	0.013	0.077	0.089	0	0	0.012	0	0	0.97	0	0.767	0.932	0.016	0	0.916	0.108	0.06	0	0	0.016	0.008	0	0	0	0	0	0	0.016	0.021	0	0	0	0.031	0.007	0.008	0	0.021	0	0	0	0
76	Nova11	H1	2 normal-test	0.002	0.007	0.011	0.069	0.01	0.004	0	0.047	0.006	0.008	0.01	0.052	0.005	0.896	0.013	0.859	0.893	0.14	0.007	0.937	0.06	0.048	0.017	0.006	0.014	0.007	0.014	0.007	0.004	0.001	0	0.006	0.005	0.011	0.016	0.009	0	0.013	0.021	0.007	0.005	0	0.003	0.003	0.002	0.021
77	Nova11	H2	1 normal-train	0.002	0.003	0.02	0.034	0.022	0.015	0.001	0.113	0.007	0.014	0.018	0.051	0.008	0.927	0.01	0.83	0.862	0.061	0.006	0.925	0.093	0.051	0.025	0.021	0.018	0.015	0.02	0.005	0.009	0.017	0.002	0.014	0.028	0.032	0.031	0.018	0.002	0.022	0.027	0.017	0.008	0.017	0.012	0.018	0.008	0.021
78	Nova11	H3	1 normal-train	0.007	0.01	0.007	0.043	0.016	0.018	0.007	0.04	0.006	0.006	0.017	0.024	0	0.922	0.004	0.737	0.857	0.1	0.004	0.928	0.059	0.027	0.007	0.007	0.005	0.02	0.02	0.002	0.002	0.004	0	0	0.017	0.024	0.03	0.002	0	0.018	0.034	0.007	0.007	0.009	0.013	0	0	0.008
79	Nova11	H4	1 normal-train	0.006	0.035	0.024	0.061	0.021	0.003	0.003	0.186	0	0.008	0.006	0.032	0	0.911	0.011	0.846	0.901	0.086	0.013	0.96	0.121	0.04	0.032	0.014	0.006	0.009	0.009	0	0.003	0.009	0	0.009	0.03	0.026	0.021	0.009	0	0.038	0.025	0.015	0.008	0.011	0.004	0.012	0	0.009
80	Nova12-1	B5	1 normal-train	0	0.013	0.013	0.047	0.007	0	0.04	0.06	0	0	0.011	0	0	0.766	0	0.909	0.875	0.102	0	0.962	0.083	0.068	0.018	0.013	0.013	0	0.014	0	0.005	0.022	0.005	0.012	0.005	0.013	0.031	0.005	0.018	0.01	0.018	0	0.033	0.007	0	0.016	0.026	0.016
81	Nova12-1	B6	1 normal-train	0	0.021	0.01	0.052	0.011	0.008	0.022	0.152	0	0	0.042	0.012	0.053	0.943	0.009	0.639	0.819	0.092	0.012	0.91	0.093	0.056	0.021	0.004	0.029	0.012	0.028	0.005	0	0.021	0	0	0.017	0.048	0.055	0	0	0.073	0.047	0.045	0.036	0	0.007	0.008	0	0.008
82	Nova12-1	B8	1 normal-train	0	0.007	0	0.049	0.018	0.007	0.026	0.124	0	0	0.007	0	0.014	0.952	0.006	0.812	0.848	0.089	0.013	0.857	0.078	0.058	0.019	0	0.019	0.009	0.006	0.006	0	0	0.006	0	0.031	0.005	0	0	0.005	0.047	0.06	0.031	0.013	0	0.014	0.005	0.016	0.012
83	Nova12-1	C12	2 normal-test	0	0.021	0.008	0.036	0.023	0.008	0.004	0.123	0.002	0.002	0.021	0.054	0	0.866	0.006	0.832	0.884	0.144	0.024	0.944	0.085	0.042	0.008	0.002	0.01	0.007	0.017	0.003	0.012	0.013	0.004	0.015	0.028	0.039	0.028	0.003	0.003	0.007	0.028	0.012	0.016	0.003	0.016	0.006	0.012	0.01
84	Nova12-1	C7	1 normal-train	0.003	0.003	0.017	0.095	0.014	0.016	0.004	0.123	0.021	0.028	0.033	0.063	0.021	0.915	0.004	0.751	0.866	0.138	0.008	0.909	0.087	0.077	0.006	0.011	0.012	0.026	0.01	0.009	0.015	0.019	0.007	0.059	0.029	0.027	0.027	0.024	0	0.035	0.029	0.015	0.022	0.011	0.007	0.015	0.011	0.022
85	Nova12-1	C8	1 normal-train	0.006	0.013	0.013	0.017	0.016	0.009	0.003	0.066	0	0	0	0.013	0.012	0.95	0	0.86	0.861	0.053	0	0.929	0.034	0.032	0.018	0	0.003	0.01	0.005	0.003	0.003	0.007	0.007	0.005	0.008	0.005	0	0	0.014	0.004	0.01	0.004	0.004	0	0	0	0	0.009
86	Nova12-1	D3	1 normal-train	0.017	0.021	0.017	0.058	0.009	0.019	0.005	0.107	0	0	0.012	0.012	0.034	0.866	0.005	0.662	0.822	0.128	0.006	0.938	0.034	0.032	0.017	0.003	0.003	0.015	0.012	0.01	0.014	0.017	0.004	0	0.025	0.009	0.032	0.009	0.004	0.031	0.05	0.014	0.024	0.005	0.014	0.014	0.005	0.015
87	Nova12-1	D4	2 normal-test	0.024	0.031	0.024	0.049	0.007	0.014	0.002	0.08	0	0.009	0	0.013	0	0.911	0.008	0.851	0.867	0.08	0.003	0.929	0.074	0.031	0.011	0.014	0.003	0.024	0.01	0.002	0.002	0.018	0.005	0.015	0.055	0.049	0.056	0.011	0.003	0.022	0.034	0.019	0.014	0.004	0.004	0.005	0.018	0.008
88	Nova12-1	D5	1 normal-train	0.007	0.014	0.008	0.049	0.033	0	0.021	0.079	0	0.01	0	0.02	0.027	0.883	0.019	0.823	0.807	0.132	0.013	0.912	0.026	0.006	0.026	0.004	0.009	0.004	0.011	0.011	0.009	0.006	0	0.014	0.027	0.019	0.023	0.003	0	0.025	0.014	0.025	0.006	0	0.006	0.007	0	0
89	Nova12-1	D7	1 normal-train	0	0.008	0	0.035	0.013	0	0	0.064	0.003	0	0	0	0	0.863	0.005	0.865	0.846	0.073	0	0.934	0.054	0.036	0.01	0.005	0.01	0.003	0.003	0.003	0	0.002	0	0.004	0.015	0.028	0	0.002	0	0.01	0.012	0	0.006	0	0	0.005	0	0
90	Nova12-1	E10	1 normal-train	0.004	0.007	0.004	0.048	0.012	0.019	0.021	0.062	0.005	0.003	0.005	0	0	0.917	0.004	0.869	0.792	0.058	0.009	0.937	0.081	0.012	0.019	0.002	0.005	0.008	0.01	0	0.002	0	0	0	0.029	0.022	0.006	0.004	0.006	0.029	0.029	0.007	0.007	0.007	0.004	0.004	0.004	0.009
91	Nova12-1	E11	1 normal-train	0	0.014	0	0.029	0.024	0.003	0	0.061	0	0	0	0.008	0	0.963	0	0.825	0.874	0.04	0	0.918	0.111	0.028	0.019	0.008	0.019	0.003	0.006	0.006	0	0	0.004	0	0.007	0.007	0.017	0	0	0.019	0.006	0.016	0.015	0	0	0	0	0
92	Nova12-1	E12	2 normal-test	0.014	0	0	0.045	0.007	0.004	0	0.082	0	0	0	0	0	0.973	0	0.875	0.912	0.058	0	0.928	0.133	0.017	0.011	0	0	0.014	0.009	0.016	0	0.007	0	0	0.005	0.015	0	0	0	0.003	0.056	0.005	0.002	0	0	0	0	0
93	Nova12-1	E3	2 normal-test	0	0	0	0.045	0.006	0	0	0.048	0	0.008	0	0	0	0.92	0	0.927	0.891	0.043	0	0.93	0.122	0.055	0.038	0.017	0	0.004	0.008	0.004	0	0	0	0.007	0.004	0.004	0.025	0	0	0.004	0.015	0.006	0.002	0	0	0	0	0
94	Nova12-1	E4	1 normal-train	0	0.034	0	0.011	0.01	0	0	0.051	0	0	0	0	0	0.986	0	0.818	0.775	0.045	0	0.86	0.096	0.134	0.021	0.011	0.011	0.007	0	0.016	0	0	0	0.014	0.01	0.01	0	0	0	0.042	0.008	0.023	0.031	0	0	0	0	0
95	Nova12-1	E5	1 normal-train	0.025	0	0	0.029	0.018	0	0	0.071	0.01	0.01	0	0	0	0.978	0.02	0.825	0.841	0.019	0	0.909	0.143	0.012	0	0	0	0	0	0	0	0.008	0	0	0	0	0.018	0.007	0	0.009	0	0.005	0	0	0	0	0	0
96	Nova12-1	E6	2 normal-test	0.005	0.025	0.02	0.057	0.011	0.005	0.005	0.071	0.003	0.006	0.006	0	0.009	0.904	0.012	0.835	0.834	0.101	0	0.927	0.06	0.034	0.009	0.003	0.009	0	0.027	0.002	0.007	0.008	0.009	0	0.017	0.028	0.016	0.004	0	0.032	0.028	0.007	0.007	0	0	0	0.01	0.014
97	Nova12-1	E7	1 normal-train	0	0	0	0.045	0.012	0.013	0	0.113	0.008	0	0	0.025	0.023	0.959	0	0.865	0.845	0.063	0.007	0.962	0.088	0.085	0.007	0.007	0.003	0	0	0	0.003	0.012	0.008	0.006	0.01	0.013	0	0.015	0.004	0.023	0.011	0.021	0.003	0.018	0.012	0	0.006	0.006
98	Nova12-1	E9	1 normal-train	0.006	0	0.006	0.039	0.03	0.013	0.007	0.033	0.004	0.004	0	0	0.011	0.809	0	0.83	0.862	0.054	0	0.929	0.148	0.043	0.013	0.01	0.01	0.031	0.007	0	0	0.003	0	0.006	0.013	0.01	0.014	0	0	0.025	0.038	0.016	0.011	0	0	0	0.007	0.008
99	Nova12-1	G3	1 normal-train	0.046	0.069	0.057	0.122	0.091	0.119	0.002	0.134	0	0	0	0.011	0	0.838	0.016	0.759	0.812	0.125	0	0.872	0.11	0.109	0.014	0	0.006	0.005	0.013	0.005	0.003	0.003	0	0	0.108	0.088	0.067	0.015	0.012	0.101	0.102	0.091	0.093	0.008	0	0.01	0.01	0.015
100	Nova12-1	G4	2 normal-test	0.011	0.006	0.006	0.078	0.024	0.007	0.003	0.118	0	0	0	0.024	0.011	0.941	0	0.841	0.829	0.131	0	0.914	0.088	0.025	0.021	0	0.004	0.011	0	0	0.004	0.003	0.007	0	0.015	0.01	0.036	0.003	0	0.023	0.025	0.018	0.029	0	0	0	0	0.013
101	Nova12-2	A1	1 normal-train	0	0.006	0.006	0.13	0.03	0.023	0.025	0.1	0	0	0	0.007	0.023	0.942	0	0.844	0.864	0.051	0.019	0.952	0.12	0.043	0.01	0.03	0.052	0.032	0.01	0.037	0	0	0	0.006	0.077	0.086	0	0	0	0.073	0.065	0.062	0.018	0	0	0	0	0
102	Nova12-2	A4	4 tumor-test	0	0	0	0.019	0.01	0.014	0	0.1	0	0	0.017	0.015	0.029	0.858	0.024	0.838	0.774	0.134	0	0.923	0.144	0.092	0	0	0	0.011	0.011	0	0	0	0.024	0.003	0.035	0.012	0.043	0	0.004	0.085	0.025	0	0	0	0	0	0.018	0
103	Nova12-2	C11	3 tumor-train	0.011	0.011	0.019	0.041	0.033	0.035	0.006	0.119	0.006	0.018	0.008	0.026	0	0.864	0.015	0.883	0.849	0.02	0.016	0.931	0.132	0.147	0.035	0.022	0.02	0.026	0.008	0.008	0.016	0.026	0.006	0.011	0.029	0.037	0.071	0.01	0.006	0.018	0.021	0.022	0.011	0.017	0.003	0.014	0.014	0.026
104	Nova12-2	C2	2 normal-test	0	0.016	0.016	0.121	0.017	0.035	0.009	0.116	0	0	0	0.029	0.009	0.925	0.017	0.804	0.918	0.086	0.03	0.884	0.071	0.062	0.017	0	0	0.012	0.037	0	0.012	0.006	0.009	0	0.02	0.01	0.01	0.009	0	0.027	0.029	0.032	0	0.013	0.025	0.014	0.024	0
105	Nova12-2	C4	3 tumor-train	0.045	0.046	0.043	0.085	0.089	0.067	0.03	0.176	0	0	0.026	0.016	0.014	0.895	0.078	0.803	0.776	0.049	0.096	0.936	0.186	0.243	0.019	0.01	0.01	0.008	0.024	0.027	0.03	0.016	0	0	0.063	0.042	0.074	0	0	0	0.009	0	0	0.173	0.154	0.157	0.1	0.065
106	Nova12-2	E6	1 normal-train	0	0	0	0.075	0.02	0.01	0	0.033	0	0	0.007	0	0.008	0.891	0	0.92	0.884	0.061	0	0.895	0.07	0.024	0.037	0.009	0.009	0.021	0.015	0.011	0	0.024	0	0	0.025	0	0.012	0	0	0.024	0.022	0.045	0.022	0	0	0.017	0	0.019
107	Nova12-2	F1	1 normal-train	0.017	0.004	0	0.05	0.033	0.009	0	0.074	0	0	0	0.024	0	0.899	0	0.742	0.859	0.142	0.016	0.976	0.021	0.039	0.035	0	0.027	0	0.009	0.024	0	0.012	0.033	0	0.019	0.029	0.005	0	0	0.022	0.018	0.014	0	0	0	0	0	0.03
108	Nova12-2	H1	1 normal-train	0	0.011	0	0.053	0.031	0.014	0.025	0.077	0	0	0	0	0	0.991	0.01	0.887	0.923	0.048	0	0.959	0.07	0.06	0.018	0.005	0.014	0.031	0	0	0	0.004	0	0.009	0.045	0.003	0	0.003	0	0.024	0	0.004	0.006	0	0	0	0	0.008
109	Nova12-2	H2	1 normal-train	0.009	0.01	0.01	0.042	0.041	0.01	0.014	0.082	0.009	0.012	0	0.005	0.007	0.941	0.01	0.852	0.886	0.096	0.003	0.929	0.076	0.048	0.009	0.003	0.006	0.007	0	0.01	0	0.02	0	0	0.031	0.03	0	0	0.004	0.025	0.02	0.031	0.025	0.005	0	0.005	0.026	0.044
110	Nova12-2	H4	1 normal-train	0.014	0.007	0	0.07	0.005	0.012	0.012	0.097	0	0	0.022	0.006	0.01	0.855	0	0.848	0.876	0.037	0	0.931	0.081	0.033	0.011	0	0.004	0.007	0.01	0	0	0.004	0.011	0.018	0.027	0.017	0	0	0	0.012	0.017	0.007	0.007	0	0	0	0.012	0.03
111	Nova12-2	H5	1 normal-train	0.005	0.01	0.005	0.049	0.021	0.013	0.003	0.073	0	0.004	0.007	0	0.01	0.918	0	0.826	0.878	0.051	0	0.944	0.031	0.011	0.006	0	0.007	0.003	0.013	0.003	0	0.003	0	0.007	0.009	0.01	0.014	0.003	0	0.022	0.023	0.025	0.015	0.005	0	0	0.006	0.043
112	Nova12-2	H8	3 tumor-train	0.007	0.011	0.007	0.451	0.361	0.367	0.177	0.192	0.001	0.003	0.009	0.012	0.006	0.89	0.002	0.356	0.35	0.033	0.446	0.646	0.276	0.268	0.006	0.001	0.006	0.006	0.004	0.005	0.002	0.009	0.001	0.003	0.132	0.205	0.348	0.05	0.052	0.16	0.174	0.295	0.163	0.007	0.009	0.003	0.003	0.004
113	Nova12-2	H9	4 tumor-test	0.008	0.013	0.012	0.114	0.075	0.082	0.042	0.336	0.006	0.017	0.028	0.065	0.026	0.914	0.01	0.445	0.505	0.089	0.017	0.901	0.228	0.248	0.037	0.026	0.025	0.03	0.016	0.019	0.02	0.056	0.006	0.017	0.124	0.136	0.072	0.012	0.005	0.094	0.091	0.065	0.074	0.036	0.039	0.029	0.047	0.072
114	Nova12-4	A1	1 normal-train	0.018	0	0.009	0.019	0.006	0.019	0.005	0.112	0.006	0	0.01	0.006	0	0.849	0	0.812	0.827	0.078	0	0.914	0.023	0.036	0.005	0.005	0.009	0.016	0.002	0	0.005	0.003	0	0.004	0.035	0.013	0.013	0.002	0	0.01	0.012	0.007	0.015	0	0.012	0.005	0	0.007
115	Nova12-4	A12	2 normal-test	0.004	0.019	0.008	0.024	0.008	0.005	0.004	0.104	0.005	0.005	0.016	0.013	0.007	0.951	0.02	0.855	0.865	0.037	0.01	0.939	0.071	0.037	0.019	0.006	0.013	0.004	0.006	0.011	0	0.005	0	0.009	0.007	0.01	0.006	0.003	0	0.021	0.014	0.01	0.01	0	0.003	0	0.003	0.004
116	Nova12-4	A2	1 normal-train	0.005	0.005	0	0.041	0.037	0.025	0.026	0.118	0	0.005	0.035	0	0.055	0.896	0.01	0.859	0.863	0.122	0.003	0.902	0.081	0.052	0.017	0.005	0.008	0.02	0.004	0.023	0.008	0.018	0	0	0.03	0.024	0.042	0.004	0.008	0.03	0.03	0.028	0.004	0.007	0.007	0.007	0.009	0.015
117	Nova12-4	A3	1 normal-train	0.005	0.01	0.005	0.047	0.006	0.006	0.038	0.115	0	0.013	0	0.019	0.007	0.805	0	0.785	0.864	0.032	0	0.916	0.06	0.039	0.008	0.016	0.023	0.028	0.021	0.005	0.003	0.008	0	0.01	0.033	0.044	0.078	0.009	0	0.04	0.039	0.021	0.012	0.01	0.01	0.017	0.012	0.026
118	Nova12-4	A4	1 normal-train	0	0.019	0	0.06	0.018	0.041	0.017	0.153	0	0	0.015	0.04	0.012	0.888	0.029	0.753	0.858	0.109	0	0.918	0.082	0.045	0.03	0.004	0	0.007	0.004	0.01	0.016	0.025	0	0	0.046	0.064	0.02	0	0	0.027	0.034	0.051	0.039	0	0.015	0.005	0.005	0.02
119	Nova12-4	A5	1 normal-train	0.004	0.007	0.004	0.032	0	0.009	0	0.081	0	0	0.02	0.008	0.006	0.954	0	0.809	0.864	0.05	0.003	0.9	0.093	0.03	0.017	0.007	0.002	0.005	0.018	0.004	0	0.006	0	0.027	0.019	0.018	0	0.002	0	0.009	0.023	0.002	0	0.01	0.003	0.016	0	0.012
120	Nova12-4	A6	1 normal-train	0.023	0.035	0.016	0.055	0.02	0.014	0.032	0.103	0.003	0.003	0.03	0.004	0	0.858	0.009	0.852	0.839	0.031	0.005	0.944	0.082	0.028	0.037	0.017	0.015	0.018	0.002	0.017	0.004	0.006	0.005	0	0.018	0.016	0.03	0.007	0	0.036	0.027	0.016	0.01	0.009	0.018	0.017	0.013	0.014
121	Nova12-4	A9	1 normal-train	0	0.023	0	0.026	0.024	0.031	0.012	0.088	0	0	0.037	0.026	0	0.937	0.02	0.817	0.812	0.048	0.011	0.946	0.051	0.021	0.007	0.007	0.007	0	0.024	0	0	0.026	0	0.012	0.035	0.036	0.037	0	0.013	0.028	0.032	0.004	0.022	0	0	0	0.012	0.009
122	Nova12-4	E10	2 normal-test	0	0	0	0.056	0.005	0	0	0.169	0	0	0	0	0.01	0.947	0	0.859	0.831	0.032	0	0.907	0.134	0.029	0	0.006	0.026	0.029	0.006	0.009	0	0	0	0	0	0.027	0	0	0	0.005	0.009	0.005	0	0	0	0	0	0
123	Nova12-4	E11	2 normal-test	0.009	0	0	0.035	0.005	0	0	0.038	0	0	0.021	0.008	0.01	0.933	0	0.852	0.89	0.043	0.014	0.925	0.082	0.046	0.008	0.008	0.004	0	0.004	0.01	0.003	0.003	0.004	0	0.022	0.046	0	0	0	0.025	0.005	0.004	0.009	0	0	0	0	0.016
124	Nova12-4	F1	1 normal-train	0	0.014	0.007	0.049	0.031	0.013	0.004	0.048	0	0.002	0	0.004	0	0.946	0.004	0.884	0.894	0.033	0.008	0.954	0.095	0.007	0.002	0.007	0.007	0.008	0.004	0.006	0.008	0.002	0.005	0	0.006	0.013	0.013	0.002	0	0.009	0.019	0.007	0.007	0.004	0.004	0.004	0	0.021
125	Nova12-4	F10	1 normal-train	0	0.005	0.01	0.043	0.036	0.005	0.022	0.092	0	0	0.007	0.005	0	0.906	0	0.859	0.883	0.046	0.003	0.896	0.07	0.046	0.014	0.008	0.008	0.002	0	0	0.003	0.007	0	0	0.004	0.006	0.006	0	0	0.007	0.016	0.011	0.003	0	0	0	0.012	0
126	Nova12-4	F11	3 tumor-train	0.003	0.016	0.005	0.071	0.037	0.022	0.013	0.148	0.003	0.003	0.019	0.019	0.015	0.888	0.01	0.664	0.74	0.076	0.004	0.867	0.15	0.15	0.014	0.008	0.014	0.01	0.014	0.007	0.005	0.017	0.005	0.006	0.044	0.048	0.028	0.006	0.002	0.04	0.059	0.031	0.018	0.012	0.014	0.007	0.016	0.024
127	Nova12-4	F12	3 tumor-train	0.007	0.007	0	0.031	0.03	0.015	0.047	0.094	0	0.011	0	0	0	0.844	0.01	0.851	0.903	0.06	0.011	0.974	0.148	0.045	0.022	0.022	0.013	0.026	0.013	0.004	0	0.011	0.013	0.008	0.026	0.029	0.027	0.007	0.008	0.019	0.02	0	0.002	0	0	0	0.013	0.042
128	Nova12-4	F2	5 liver disease-train	0.021	0.042	0.022	0.022	0.022	0.009	0.025	0.078	0	0	0.006	0.022	0.01	0.965	0	0.796	0.859	0.082	0.013	0.918	0.141	0.059	0.008	0.008	0.024	0.016	0.015	0.02	0.002	0.002	0	0	0.041	0.064	0.027	0.007	0	0.023	0.033	0.015	0.008	0.011	0.004	0.004	0.014	0.044
129	Nova12-4	F9	1 normal-train	0	0.013	0.006	0.059	0.012	0.01	0.007	0.08	0	0.004	0.008	0.015	0	0.908	0.004	0.865	0.886	0.031	0	0.956	0.077	0.052	0.009	0	0.009	0.005	0.004	0.002	0.001	0.006	0.008	0	0.013	0.016	0.005	0.001	0.003	0.013	0.008	0.016	0.006	0	0	0.004	0.006	0.013
130	Nova12-4	G5	1 normal-train	0.023	0.035	0.016	0.056	0	0	0	0.036	0	0	0.03	0.043	0	0.933	0	0.803	0.739	0.031	0	0.947	0.03	0.045	0.019	0.009	0.01	0.022	0.016	0.008	0	0	0	0	0.043	0.033	0.03	0.032	0.044	0.049	0.037	0	0	0	0	0	0	0
131	Nova12-4	G6	1 normal-train	0	0	0	0.052	0.01	0	0.007	0.169	0	0	0	0	0	0.953	0	0.841	0.847	0.059	0	0.899	0.013	0.048	0.02	0.007	0.014	0.007	0	0	0.018	0.012	0	0.01	0.033	0.013	0.038	0.026	0.017	0.02	0.049	0.018	0.004	0.01	0	0	0	0.025
132	Nova12-4	G7	1 normal-train	0.008	0.008	0.009	0.028	0.008	0.008	0.004	0.08	0	0	0.028	0	0.011	0.938	0	0.836	0.801	0.018	0	0.919	0.08	0.039	0.027	0.004	0.004	0.004	0.011	0.004	0.012	0.004	0.004	0	0.009	0	0	0.004	0.007	0.008	0.009	0	0.011	0.012	0	0	0	0
133	Nova12-4	G8	2 normal-test	0	0	0	0.037	0.017	0.004	0	0.05	0	0	0.022	0	0.034	0.974	0	0.889	0.941	0.114	0	0.911	0.056	0.041	0.009	0	0	0.008	0	0	0	0.006	0	0	0.016	0.015	0.022	0.005	0	0.003	0.031	0.021	0.003	0	0	0.008	0.008	0.009
134	Nova13-1	B1	1 normal-train	0.008	0.025	0.009	0.055	0.009	0.004	0	0.098	0	0	0	0	0	0.897	0	0.828	0.875	0.11	0	0.927	0.04	0.015	0.018	0	0.012	0	0.007	0.004	0	0.003	0	0	0.01	0.003	0.011	0	0	0.002	0.01	0	0.007	0.006	0.006	0.007	0	0.007
135	Nova13-1	B10	1 normal-train	0.012	0.024	0.024	0.061	0.007	0.017	0.016	0.085	0	0	0	0.009	0	0.781	0	0.806	0.89	0.128	0.006	0.933	0.092	0.119	0.018	0	0.009	0.016	0.019	0.01	0	0.013	0	0	0.009	0.017	0.102	0	0	0.028	0.02	0.004	0.007	0.014	0.007	0	0.008	0.008
136	Nova13-1	B11	1 normal-train	0.017	0.004	0	0.036	0.003	0.007	0	0.062	0	0	0	0.017	0	0.951	0.016	0.857	0.875	0.142	0.016	0.943	0.086	0.039	0.002	0.002	0.002	0.01	0.004	0	0.008	0.002	0	0.004	0.009	0.024	0.005	0	0	0.009	0.024	0	0.004	0	0.004	0.004	0.007	0.004
137	Nova13-1	B12	2 normal-test	0.018	0.02	0.018	0.043	0.029	0.017	0.011	0.116	0.003	0.005	0.024	0.002	0.034	0.934	0.008	0.834	0.836	0.127	0.037	0.905	0.081	0.036	0.025	0.015	0.021	0.018	0.016	0.021	0.005	0.021	0.001	0	0.056	0.044	0.038	0.005	0.006	0.042	0.038	0.022	0.015	0.013	0.019	0.007	0.018	0.042
138	Nova13-1	B2	1 normal-train	0.018	0.035	0.035	0.072	0.051	0.008	0	0.111	0	0.011	0	0	0.023	0.891	0.033	0.822	0.919	0.051	0.015	0.944	0.053	0.028	0.026	0.018	0	0.05	0.04	0	0	0.009	0	0	0.014	0	0.043	0	0	0.005	0.044	0.005	0.029	0	0.011	0.062	0.017	0
139	Nova13-1	B3	2 normal-test	0.003	0.015	0.014	0.035	0.031	0.021	0.007	0.088	0	0.003	0.007	0.004	0.017	0.932	0.006	0.858	0.862	0.102	0.016	0.92	0.068	0.032	0.015	0.003	0.016	0.013	0.008	0.009	0.007	0.007	0.005	0.011	0.036	0.049	0.009	0.002	0	0.025	0.036	0.012	0.005	0.004	0.009	0.004	0.009	0.015
140	Nova13-1	B4	2 normal-test	0.018	0	0	0.047	0.021	0.022	0.03	0.14	0	0	0	0	0	0.981	0	0.868	0.823	0.122	0.014	0.91	0.054	0.038	0.004	0	0.008	0.003	0	0.015	0	0.016	0.005	0	0.046	0.045	0.023	0.004	0	0.033	0.025	0.027	0.021	0	0	0.007	0.02	0.007
141	Nova13-1	B5	1 normal-train	0	0.012	0.003	0.517	0.501	0.527	0.014	0.19	0	0.001	0.006	0.003	0.027	0.936	0.003	0.78	0.802	0.039	0	0.889	0.462	0.401	0.008	0.002	0.008	0.011	0.005	0.001	0.002	0.006	0.002	0.004	0.02	0.021	0.019	0.004	0.004	0.067	0.093	0.051	0.024	0.012	0.007	0.01	0.009	0.018
142	Nova13-1	B6	2 normal-test	0.015	0.015	0	0.065	0.008	0.003	0.006	0.035	0	0	0.007	0	0	0.931	0	0.78	0.884	0.061	0	0.932	0.108	0.026	0.004	0.015	0.025	0.003	0.003	0	0.006	0.01	0	0	0	0.005	0.009	0.003	0	0.002	0.01	0	0.006	0	0	0	0	0
143	Nova13-1	B7	1 normal-train	0.028	0	0	0.071	0.005	0	0	0.073	0	0	0	0	0	0.887	0	0.929	0.911	0.03	0.035	0.94	0.047	0.036	0	0	0.027	0.027	0.007	0	0	0	0	0	0	0.028	0	0	0	0.016	0.022	0.005	0.026	0	0	0	0.033	0
144	Nova13-1	B8	2 normal-test	0.008	0.024	0.008	0.076	0.033	0.031	0.025	0.093	0	0	0.022	0	0.021	0.89	0	0.869	0.852	0.144	0.047	0.977	0.095	0.105	0.02	0.016	0.016	0	0	0.025	0.008	0.016	0	0.008	0.027	0.045	0.014	0.019	0	0.064	0.034	0.01	0.026	0.006	0.012	0	0.014	0.029
145	Nova13-1	B9	1 normal-train	0	0.013	0.006	0.037	0.018	0.011	0	0.113	0	0	0	0	0.012	0.958	0	0.84	0.911	0.069	0	0.96	0.116	0.089	0.019	0	0.004	0	0	0.003	0	0.018	0	0	0.006	0	0	0	0	0.004	0.015	0.004	0	0	0	0	0	0.025
146	Nova13-1	C1	1 normal-train	0.017	0.017	0.034	0.015	0.011	0.019	0	0.037	0.012	0.049	0.027	0.133	0	0.923	0	0.908	0.84	0.108	0	0.961	0.131	0.022	0.006	0.044	0.018	0.027	0.022	0.004	0.006	0.012	0	0.053	0	0.02	0.015	0.033	0	0.023	0	0.014	0.017	0.016	0.017	0.034	0.02	0.023
147	Nova13-1	C10	1 normal-train	0.019	0.01	0	0.075	0.017	0.01	0.014	0.082	0	0	0	0.009	0	0.977	0	0.922	0.907	0.087	0	0.929	0.148	0.023	0	0.003	0	0.009	0	0	0.005	0	0	0	0.017	0	0.009	0	0.004	0.01	0.008	0.012	0	0	0	0	0	0
148	Nova13-1	C12	1 normal-train	0	0.01	0	0.061	0.018	0	0.008	0.084	0	0	0	0	0.014	0.836	0	0.908	0.874	0.09	0	0.939	0.056	0.015	0	0.005	0	0	0	0	0	0	0	0	0.04	0.044	0	0.004	0	0.008	0.015	0.019	0.006	0	0	0	0	0.014
149	Nova13-1	C2	1 normal-train	0	0.03	0.004	0.046	0.011	0.001	0.001	0.067	0.002	0.002	0.005	0.011	0	0.907	0.004	0.797	0.858	0.089	0	0.937	0.072	0.045	0.012	0.004	0.016	0.005	0.007	0.002	0	0.003	0.002	0.003	0.005	0.015	0.005	0.004	0	0.009	0.014	0.008	0.002	0.005	0.007	0.002	0.002	0.012
150	Nova13-1	C3	1 normal-train	0	0.014	0.022	0.038	0.02	0.015	0.039	0.095	0	0	0	0	0.019	0.932	0	0.875	0.881	0.066	0.009	0.951	0.059	0.036	0.031	0.02	0.016	0.017	0.007	0.003	0.004	0.035	0.004	0	0.021	0.028	0	0	0	0.015	0.026	0.017	0.014	0	0.005	0	0	0
151	Nova13-1	C4	1 normal-train	0	0.02	0.011	0.065	0.026	0.017	0.012	0.22	0.006	0.006	0	0	0	0.956	0	0.889	0.917	0.047	0.02	0.974	0.035	0.02	0.046	0.005	0.028	0.015	0.015	0.024	0.006	0	0.01	0.056	0.006	0.029	0.023	0.016	0	0.032	0.009	0.026	0	0.007	0.007	0.007	0	0
152	Nova13-1	C5	1 normal-train	0.032	0.016	0	0.007	0.017	0	0	0.112	0	0	0	0.034	0	0.982	0	0.753	0.919	0.083	0.009	0.976	0.163	0.108	0.041	0	0.011	0	0.008	0.008	0	0	0	0	0.009	0.009	0	0	0	0.004	0	0	0	0	0	0	0	0
153	Nova13-1	C6	1 normal-train	0	0.011	0	0.05	0.02	0.003	0.009	0.124	0	0	0	0.006	0	0.964	0	0.789	0.855	0.107	0	0.952	0.094	0.027	0.027	0.003	0.014	0.008	0.011	0.01	0	0.008	0	0	0.006	0.013	0.028	0.003	0	0	0.015	0.005	0.01	0	0	0	0	0.01
154	Nova13-1	C7	1 normal-train	0.066	0.077	0.054	0.276	0.239	0.23	0.011	0.057	0	0	0.014	0.019	0.017	0.94	0.008	0.663	0.815	0.194	0	0.949	0.323	0.251	0.054	0.01	0.035	0.03	0.042	0	0.007	0.025	0.019	0.022	0.177	0.24	0.14	0.032	0.101	0.215	0.33	0.192	0.217	0	0	0	0.004	0
155	Nova13-1	C8	2 normal-test	0.01	0.01	0.005	0.061	0.009	0.002	0	0.071	0	0	0	0	0	0.796	0.005	0.867	0.884	0.05	0	0.938	0.063	0.054	0	0.01	0	0.008	0.008	0.003	0.003	0.003	0.011	0.006	0.002	0.018	0.007	0.004	0	0.002	0.014	0.006	0.006	0	0	0	0	0
156	Nova13-1	C9	2 normal-test	0	0.005	0	0.061	0.038	0.005	0.022	0.058	0	0	0.008	0	0	0.948	0.005	0.766	0.848	0.085	0	0.966	0.134	0.056	0.022	0.003	0.006	0.008	0.003	0.025	0	0.007	0.003	0.012	0	0	0.016	0.003	0	0.027	0.028	0.017	0.008	0	0.007	0.016	0	0.004
157	Nova13-1	D1	2 normal-test	0.008	0.004	0.012	0.052	0.004	0.014	0	0.025	0.003	0.003	0	0.004	0.006	0.956	0	0.87	0.902	0.038	0	0.949	0.041	0.045	0.014	0.003	0.005	0.016	0.007	0.002	0.004	0.008	0	0	0.008	0.019	0	0	0	0.008	0.008	0.004	0.003	0	0	0.004	0.004	0
158	Nova13-2	E1	2 normal-test	0.05	0.025	0.026	0.058	0.014	0.025	0.005	0.116	0	0	0	0	0.014	0.813	0.011	0.817	0.926	0.148	0.046	0.94	0.06	0.037	0.007	0	0.03	0	0.006	0.008	0.017	0.006	0.008	0	0.007	0.02	0	0	0	0	0.006	0	0.007	0.009	0	0.031	0.029	0.01
159	Nova13-2	E11	3 tumor-train	0.003	0.006	0.006	0.058	0.034	0.034	0.016	0.178	0.001	0.001	0.011	0.015	0.018	0.921	0.005	0.692	0.776	0.062	0.014	0.917	0.15	0.136	0.022	0.008	0.024	0.009	0.013	0.007	0.004	0.012	0.004	0.003	0.045	0.047	0.041	0.004	0.004	0.045	0.049	0.043	0.021	0.017	0.013	0.008	0.018	0.035
160	Nova13-2	E2	1 normal-train	0.005	0.005	0	0.039	0.019	0.003	0.014	0.122	0	0	0.013	0	0	0.955	0	0.811	0.844	0.031	0.008	0.943	0.113	0.035	0.01	0.012	0.015	0.007	0.005	0.002	0.005	0	0.003	0	0	0.019	0.008	0	0	0.022	0.012	0	0.014	0	0	0	0.005	0.005
161	Nova13-2	E3	1 normal-train	0.018	0.031	0.009	0.079	0.028	0.017	0.002	0.074	0.009	0	0.025	0.005	0.007	0.923	0	0.799	0.898	0.104	0.006	0.95	0.089	0.031	0.018	0.005	0.002	0	0.007	0.005	0.002	0.007	0	0.004	0.034	0.027	0.008	0.002	0	0.038	0.037	0.018	0.015	0.003	0	0.021	0.008	0.012
162	Nova13-2	E4	2 normal-test	0.003	0.01	0.003	0.053	0.005	0.008	0.003	0.087	0	0	0	0.01	0.01	0.94	0.003	0.885	0.871	0.088	0.013	0.948	0.079	0.02	0.017	0.008	0.014	0.008	0.011	0.001	0.001	0.015	0.002	0.026	0.031	0.032	0.009	0.001	0.003	0.012	0.014	0.016	0.005	0	0.009	0.003	0.007	0.005
163	Nova13-2	E8	2 normal-test	0.011	0.021	0	0.067	0	0	0	0.125	0	0	0	0	0	0.983	0	0.902	0.92	0.078	0	0.969	0.041	0.032	0.016	0	0	0	0	0	0.01	0.005	0	0	0.005	0.019	0	0	0	0.013	0.004	0.039	0	0	0	0	0	0
164	Nova13-2	G10	1 normal-train	0.007	0.014	0	0.058	0.002	0.003	0	0.06	0.004	0	0.009	0.006	0.01	0.963	0	0.873	0.9	0.063	0	0.968	0.141	0.043	0.004	0.004	0.015	0.007	0	0	0	0	0	0	0	0	0.01	0	0	0.009	0.01	0.006	0.004	0	0	0	0	0.006
165	Nova13-2	G11	2 normal-test	0	0.012	0	0.006	0.005	0	0	0.073	0	0	0	0	0	0.899	0	0.884	0.907	0.098	0.015	0.962	0.067	0.051	0	0	0	0.006	0	0.011	0	0.006	0	0	0	0.005	0.016	0	0	0.01	0.01	0	0	0	0	0	0	0
166	Nova13-2	G12	1 normal-train	0	0.025	0	0.023	0.012	0.006	0	0.07	0	0	0.024	0	0	0.975	0	0.789	0.856	0.08	0.015	0.935	0.175	0.15	0.008	0	0.028	0.008	0	0	0	0	0	0	0.019	0	0	0	0	0	0.005	0.013	0.022	0	0	0.016	0	0.014
167	Nova13-2	G2	1 normal-train	0	0	0	0.047	0.01	0	0.007	0.061	0	0	0	0.012	0	0.954	0	0.927	0.837	0.07	0	0.97	0.13	0.103	0	0	0.01	0	0	0	0.016	0	0	0	0	0	0	0	0	0	0.026	0.055	0	0	0	0	0	0
168	Nova13-2	G3	1 normal-train	0	0	0	0.077	0.017	0.006	0.009	0.065	0	0	0.024	0	0.01	0.932	0	0.882	0.859	0.19	0	0.943	0.032	0.057	0.008	0	0.004	0.01	0.01	0	0	0	0	0.045	0.007	0.045	0.029	0.007	0.007	0.014	0.015	0	0	0	0	0	0	0.023
169	Nova13-2	G4	1 normal-train	0.009	0	0	0.045	0.01	0	0.005	0.101	0	0	0.02	0	0	0.913	0.009	0.853	0.876	0.068	0	0.949	0.073	0.01	0.005	0.005	0.003	0.002	0	0.005	0.004	0.009	0	0.004	0.004	0.004	0	0	0.004	0.007	0.012	0.008	0.005	0	0	0	0.003	0.004
170	Nova13-2	G5	2 normal-test	0	0.006	0	0.096	0.005	0.003	0.02	0.084	0	0	0	0	0	0.951	0	0.866	0.876	0.152	0.008	0.944	0.075	0.077	0.01	0.032	0.012	0.007	0.007	0	0.011	0.012	0	0.033	0.003	0.006	0.019	0.003	0	0.004	0.037	0.011	0	0.007	0.007	0	0	0
171	Nova13-2	G6	1 normal-train	0	0.006	0.006	0.055	0.025	0.003	0	0.099	0	0	0	0.007	0.033	0.964	0	0.861	0.899	0.051	0.019	0.946	0.138	0.018	0.008	0	0.012	0.011	0	0	0	0	0	0.006	0.038	0.02	0	0	0	0.002	0.008	0.014	0	0	0.006	0	0	0
172	Nova13-2	G7	2 normal-test	0.024	0	0	0.074	0.005	0	0	0.085	0	0	0	0	0	0.955	0	0.812	0.902	0.14	0	0.947	0.146	0.037	0	0	0.008	0.006	0	0	0	0	0	0.011	0	0.016	0.022	0	0	0.025	0.004	0	0	0	0	0	0	0
173	Nova13-2	G8	1 normal-train	0	0	0	0.058	0.003	0	0	0.079	0.006	0.006	0.025	0	0	0.961	0	0.862	0.877	0.19	0	0.952	0.033	0.007	0.01	0.005	0.005	0.005	0.005	0.006	0	0	0	0.044	0.012	0.011	0.027	0	0	0.004	0.01	0.004	0.004	0	0	0	0.009	0
174	Nova13-2	G9	1 normal-train	0.012	0.009	0	0.05	0.001	0.002	0	0.106	0	0	0	0.006	0.009	0.926	0.003	0.845	0.836	0.135	0	0.963	0.055	0.029	0.009	0.004	0.011	0.004	0.009	0.007	0.002	0.002	0.002	0	0.011	0.006	0.017	0.003	0	0.015	0.012	0.007	0.011	0	0	0	0	0.005
175	Nova13-2	H1	2 normal-test	0	0	0.027	0.055	0.02	0.016	0.005	0.107	0.007	0.007	0	0.015	0	0.975	0	0.817	0.834	0.072	0	0.983	0.191	0.04	0.014	0	0	0	0	0	0	0.029	0	0.009	0.004	0.023	0	0	0	0.027	0.01	0.003	0	0.015	0	0	0.01	0.01
176	Nova13-2	H2	2 normal-test	0	0	0.064	0.052	0.017	0.014	0	0.096	0	0	0.027	0	0	0.967	0	0.876	0.825	0.02	0	0.966	0.07	0.045	0.021	0	0.022	0	0.005	0	0.006	0.006	0	0.009	0.016	0.005	0	0	0	0	0.036	0	0	0	0.016	0	0	0
177	Nova13-2	H3	2 normal-test	0.008	0.016	0.008	0.03	0.016	0	0.004	0.048	0	0	0.01	0	0	0.966	0	0.865	0.886	0.076	0	0.934	0.084	0.028	0.021	0	0.011	0	0.012	0	0	0.004	0	0	0	0	0	0	0	0.016	0.035	0.022	0.009	0.014	0.007	0	0	0.009
178	Nova13-2	H4	1 normal-train	0.012	0.012	0	0.016	0	0	0	0.106	0	0	0.024	0	0	0.97	0	0.944	0.893	0.015	0	0.979	0.057	0.017	0.01	0	0	0	0	0	0	0	0	0	0	0.008	0.044	0	0	0.005	0	0	0	0.014	0.013	0	0	0
179	Nova13-2	H5	1 normal-train	0	0.011	0	0.083	0.006	0.007	0.004	0.09	0	0	0	0	0	0.917	0	0.852	0.864	0.107	0.022	0.948	0.083	0.067	0	0.004	0.008	0.004	0	0	0	0.006	0	0.013	0.03	0.011	0.011	0	0	0.032	0.006	0.015	0.015	0	0	0	0	0.019
180	Nova13-2	H6	1 normal-train	0.011	0.023	0	0.079	0.004	0.006	0.005	0.168	0	0	0	0	0.023	0.869	0	0.946	0.875	0.032	0	0.968	0.082	0.054	0.02	0	0	0.006	0.006	0	0	0	0	0	0.005	0	0	0.005	0	0	0	0	0.005	0	0	0	0.022	0
181	Nova13-2	H7	1 normal-train	0.014	0.044	0.025	0.06	0.016	0.044	0.012	0.156	0	0	0.021	0.004	0.033	0.843	0.023	0.824	0.859	0.224	0.036	0.927	0.072	0.038	0.015	0.009	0.016	0.012	0.009	0.018	0.006	0.011	0	0.009	0.033	0.085	0.058	0.009	0.007	0.036	0.036	0.023	0.031	0.004	0.004	0.017	0.013	0.046
182	Nova13-2	H8	1 normal-train	0.013	0.013	0	0.048	0	0.006	0.016	0.097	0	0	0.017	0	0	0.964	0.012	0.828	0.886	0.194	0.007	0.88	0.032	0	0	0	0	0.005	0.005	0.016	0.019	0	0	0.014	0.012	0.012	0	0	0	0.038	0.023	0.023	0	0	0	0	0	0.036
183	Nova13-2	H9	3 tumor-train	0.022	0.049	0.025	0.125	0.064	0.06	0.032	0.218	0.011	0.011	0.052	0.06	0.081	0.934	0.023	0.709	0.771	0.41	0.045	0.835	0.112	0.102	0.044	0.021	0.037	0.027	0.035	0.033	0.017	0.058	0.014	0.003	0.157	0.158	0.093	0.01	0.014	0.081	0.122	0.054	0.046	0.032	0.04	0.018	0.047	0.084
184	Nova14-1	A7	2 normal-test	0	0.014	0.021	0.075	0.025	0.003	0.003	0.065	0.006	0.019	0.01	0.064	0.026	0.88	0.01	0.863	0.848	0.137	0	0.955	0.057	0.018	0.021	0.023	0.013	0.027	0.022	0	0.015	0.018	0.005	0.04	0.047	0.023	0.023	0.025	0.005	0.018	0.036	0.014	0.006	0.022	0.009	0.024	0.004	0.03
185	Nova14-1	A8	1 normal-train	0	0.017	0.009	0.03	0.033	0	0.009	0.07	0.005	0	0.009	0.042	0.029	0.964	0.007	0.863	0.838	0.103	0.006	0.931	0.081	0.082	0.004	0.007	0.021	0.011	0.007	0.014	0	0.025	0	0.007	0.023	0.026	0.02	0.003	0	0.023	0.041	0.021	0.005	0.007	0	0.008	0	0.015
186	Nova14-1	A9	1 normal-train	0.02	0.02	0.02	0.136	0.047	0.011	0.026	0.079	0	0	0.009	0.016	0	0.84	0.015	0.818	0.897	0.061	0.065	0.957	0.049	0.041	0.02	0	0.008	0.034	0.029	0.021	0.007	0.015	0.005	0	0.048	0.024	0	0.004	0	0.066	0.057	0.029	0.03	0.011	0.011	0.006	0	0.028
187	Nova14-1	B12	6 liver disease-test	0.006	0.01	0.002	0.054	0.036	0.012	0.004	0.08	0	0	0.003	0.002	0	0.926	0.002	0.799	0.853	0.028	0.003	0.938	0.069	0.057	0.028	0.012	0.016	0.022	0.005	0.004	0.002	0.014	0	0.002	0.014	0.021	0.014	0.006	0	0.029	0.029	0.036	0.022	0.009	0.007	0.004	0.013	0.025
188	Nova14-1	B7	1 normal-train	0.02	0.024	0.018	0.065	0.013	0.014	0.006	0.108	0.005	0.005	0.015	0.042	0	0.901	0.004	0.837	0.911	0.141	0.003	0.947	0.042	0.029	0.017	0.004	0.014	0.017	0.007	0.004	0.009	0.008	0.007	0.008	0.018	0.027	0.011	0.002	0.007	0.009	0.03	0.007	0.006	0.01	0	0.004	0.006	0.022
189	Nova14-1	B8	2 normal-test	0.017	0.019	0.005	0.017	0.013	0.012	0.009	0.07	0	0	0.011	0.016	0	0.88	0.003	0.833	0.869	0.101	0.022	0.922	0.135	0.067	0.021	0.013	0.01	0.007	0.009	0.003	0.006	0.01	0	0	0.022	0.03	0.015	0.004	0	0.018	0.015	0.009	0.005	0.003	0.003	0.01	0.003	0.023
190	Nova14-1	B9	1 normal-train	0.017	0.04	0.017	0.06	0.017	0.021	0.02	0.168	0.004	0.004	0.006	0.024	0.036	0.958	0.016	0.794	0.859	0.106	0.055	0.936	0.074	0.047	0.02	0.007	0.01	0.03	0.015	0	0.013	0.021	0.006	0	0.054	0.037	0.035	0	0.005	0.019	0.014	0.017	0.011	0.014	0.014	0	0.005	0.042
191	Nova14-1	C7	2 normal-test	0	0.004	0.007	0.048	0.003	0.01	0.002	0.141	0	0.018	0.01	0.048	0.009	0.902	0.008	0.77	0.86	0.086	0	0.951	0.053	0.022	0.015	0.006	0.006	0.024	0.029	0.003	0.006	0.013	0	0.019	0.042	0.018	0.01	0.019	0.003	0.03	0.024	0.009	0.008	0.017	0.006	0.013	0.009	0.022
192	Nova14-1	C9	2 normal-test	0.016	0.021	0.003	0.031	0.013	0.009	0.008	0.092	0	0.004	0.007	0.01	0	0.936	0.003	0.873	0.89	0.103	0	0.936	0.087	0.029	0.013	0.012	0.012	0.008	0.002	0.007	0.003	0.008	0	0.014	0.01	0.003	0.011	0.001	0	0.012	0.009	0.004	0.006	0.002	0.002	0	0.002	0.002
193	Nova14-1	D5	1 normal-train	0.003	0	0.007	0.044	0.032	0.006	0.012	0.199	0.005	0.011	0	0.107	0.007	0.881	0.003	0.825	0.835	0.018	0	0.904	0.107	0.038	0.014	0.01	0.009	0.038	0.023	0.005	0.013	0.009	0.006	0.008	0.027	0.023	0	0.054	0	0.015	0.011	0.028	0	0.017	0.025	0.008	0.007	0.015
194	Nova14-1	D7	1 normal-train	0	0.04	0	0.052	0.014	0.004	0.01	0.097	0	0	0	0.022	0.013	0.954	0	0.913	0.876	0.08	0.007	0.911	0.122	0.041	0	0.005	0.005	0.005	0.022	0	0	0.027	0.009	0	0.026	0.029	0.04	0	0	0.008	0.012	0.023	0.01	0.015	0.015	0.009	0.025	0.034
195	Nova14-1	D9	1 normal-train	0	0.031	0	0.042	0.018	0	0.03	0.129	0	0	0.026	0.01	0.023	0.95	0	0.884	0.857	0.022	0	0.962	0.095	0.023	0.02	0.033	0.013	0	0.015	0	0	0.021	0.006	0.011	0.062	0.032	0.025	0.005	0	0.039	0.023	0.037	0.015	0	0	0.01	0	0
196	Nova14-1	E7	1 normal-train	0.019	0.027	0.028	0.064	0.029	0.014	0.014	0.108	0	0.006	0.023	0.03	0.026	0.893	0.005	0.841	0.858	0.139	0.015	0.917	0.056	0.032	0.015	0.029	0.016	0.02	0.026	0.007	0.007	0.026	0.003	0.016	0.043	0.028	0.016	0.006	0.005	0.062	0.046	0.035	0.03	0.016	0.02	0.004	0.016	0.049
197	Nova14-1	E8	2 normal-test	0	0	0	0.055	0.044	0.004	0	0.052	0	0	0.014	0.01	0	0.961	0	0.864	0.884	0.127	0.006	0.973	0.122	0.01	0.046	0	0.014	0.012	0	0.01	0	0	0	0	0	0.009	0.013	0	0	0	0.006	0.003	0	0.008	0.007	0	0	0
198	Nova14-1	F5	1 normal-train	0	0.009	0	0.105	0.007	0.012	0.005	0.089	0	0	0.009	0	0	0.796	0	0.833	0.868	0.068	0	0.945	0.077	0.054	0.03	0.005	0.01	0.016	0.023	0.008	0	0.009	0.005	0.008	0	0	0	0.004	0	0.006	0.008	0.003	0.009	0	0	0.007	0	0
199	Nova14-1	F7	2 normal-test	0.009	0.022	0	0.057	0.049	0.006	0.015	0.155	0	0	0	0.016	0	0.929	0.006	0.799	0.872	0.127	0.026	0.951	0.117	0.058	0.034	0.01	0.003	0.006	0.02	0.038	0.003	0.008	0	0.019	0.071	0.025	0	0.005	0	0.019	0.039	0.008	0	0.012	0.012	0.007	0.005	0.011
200	Nova14-1	F8	1 normal-train	0.004	0.008	0	0.037	0.019	0.018	0.008	0.064	0	0	0	0	0	0.908	0.007	0.86	0.87	0.061	0	0.941	0.057	0.038	0.018	0.009	0.01	0.011	0.011	0.008	0.004	0.017	0.005	0	0.007	0.02	0.069	0	0	0.013	0.032	0.017	0.004	0.003	0.003	0.006	0.003	0.013
201	Nova14-1	G5	2 normal-test	0	0.026	0	0.069	0.012	0.007	0	0.062	0	0.011	0.023	0.017	0	0.947	0.009	0.907	0.901	0.085	0	0.929	0.075	0.028	0.004	0.005	0.014	0.008	0.008	0.014	0	0.004	0.006	0	0.007	0.011	0	0.004	0	0.015	0.014	0.018	0.003	0.006	0	0	0	0
202	Nova14-1	G7	1 normal-train	0	0.012	0.01	0.04	0.02	0.006	0.009	0.081	0.002	0.003	0.002	0.053	0	0.929	0.002	0.83	0.872	0.08	0.015	0.963	0.08	0.043	0.01	0.004	0.017	0.009	0.006	0.007	0.002	0.016	0.003	0.005	0.018	0.02	0.033	0.005	0.003	0.01	0.023	0.009	0.008	0.02	0.015	0.023	0.013	0.01
203	Nova14-1	G8	1 normal-train	0.025	0.025	0.013	0.063	0.012	0.005	0	0.108	0	0	0.015	0.038	0.022	0.918	0	0.837	0.872	0.089	0	0.949	0.037	0.037	0.045	0.007	0.012	0.012	0	0.051	0	0.01	0	0	0.082	0.05	0	0.005	0	0.01	0.031	0.021	0	0	0	0	0.022	0.024
204	Nova14-1	G9	3 tumor-train	0.027	0.056	0.024	0.31	0.339	0.272	0.021	0.157	0.122	0.123	0.244	0.165	0.021	0.893	0.007	0.804	0.839	0.373	0.218	0.478	0.337	0.327	0.294	0.059	0.173	0.155	0.142	0.213	0.016	0.157	0.048	0.001	0.192	0.16	0.185	0.028	0.12	0.347	0.327	0.303	0.276	0.23	0.198	0.304	0.341	0.369
205	Nova14-1	H10	1 normal-train	0.014	0.014	0	0.076	0.02	0.016	0	0.022	0	0	0	0	0	0.939	0	0.843	0.84	0.135	0	0.966	0.06	0	0	0.007	0	0	0.006	0	0	0	0	0	0.01	0	0	0.005	0	0	0.011	0	0.008	0	0	0.011	0	0
206	Nova14-1	H7	1 normal-train	0.006	0.019	0.007	0.074	0.038	0.012	0.011	0.103	0.007	0.005	0.004	0.036	0.011	0.926	0.007	0.877	0.893	0.117	0.03	0.924	0.071	0.038	0.02	0.004	0.023	0.016	0.016	0.009	0.006	0.015	0.002	0.004	0.022	0.03	0.036	0.009	0	0.027	0.017	0.015	0.011	0.01	0.003	0	0.003	0.015
207	Nova14-1	H8	1 normal-train	0	0.013	0	0.062	0.023	0.028	0.008	0.092	0	0.007	0	0	0	0.903	0	0.835	0.944	0.115	0	0.94	0.077	0	0.014	0.007	0	0.006	0	0.028	0.006	0	0	0	0	0.006	0.037	0	0	0.007	0.009	0.003	0.003	0	0	0	0	0
208	Nova14-1	H9	3 tumor-train	0.01	0.02	0.01	0.179	0.171	0.189	0.008	0.091	0.004	0.004	0.066	0.047	0.012	0.878	0	0.687	0.711	0.253	0.011	0.741	0.359	0.219	0.023	0.039	0.049	0.064	0.098	0.007	0.002	0.005	0.002	0.003	0.05	0.028	0.091	0.005	0	0.045	0.033	0.021	0.029	0.174	0.181	0.213	0.24	0.259
209	Nova14-2	A10	2 normal-test	0	0.018	0.019	0.045	0.022	0	0.005	0.062	0	0	0	0.017	0.026	0.865	0.013	0.904	0.879	0.1	0.005	0.946	0.083	0.024	0.022	0.011	0.025	0.006	0.006	0.004	0	0.004	0	0	0.004	0.014	0	0.013	0	0.009	0.006	0.006	0	0.013	0	0	0	0
210	Nova14-2	A3	1 normal-train	0	0.032	0.022	0.061	0.016	0.006	0.014	0.045	0	0	0	0	0.023	0.939	0.009	0.838	0.864	0.059	0	0.954	0.062	0.036	0.006	0	0.013	0.005	0.01	0.007	0	0	0	0	0.014	0.006	0	0	0	0.04	0.03	0.023	0	0	0	0	0.01	0.023
211	Nova14-2	A6	1 normal-train	0.028	0.046	0.019	0.055	0.016	0.01	0	0.078	0	0	0	0	0.023	0.89	0	0.84	0.831	0.138	0	0.888	0.029	0.091	0.025	0.01	0.022	0.004	0.017	0	0	0.005	0	0.024	0.005	0.006	0	0	0	0.017	0.017	0.009	0.004	0.008	0	0	0.018	0.03
212	Nova14-2	B1	1 normal-train	0.009	0	0.018	0.071	0.034	0.005	0.014	0.166	0	0	0.011	0.008	0.017	0.919	0	0.867	0.842	0	0.013	0.923	0.126	0.079	0.018	0.009	0.016	0.015	0.011	0.017	0	0.004	0.005	0	0.027	0.024	0.07	0.026	0.013	0.031	0.045	0.004	0.004	0.023	0	0	0	0.007
213	Nova14-2	B10	1 normal-train	0.022	0.022	0.015	0.017	0.028	0.007	0.015	0.088	0	0	0	0.013	0.02	0.956	0	0.742	0.906	0	0	0.951	0.09	0.043	0.012	0	0.02	0.006	0	0	0	0.039	0	0	0.016	0.014	0	0	0	0.033	0.023	0.008	0.012	0	0	0.027	0	0.022
214	Nova14-2	B3	1 normal-train	0	0.006	0.026	0.038	0.007	0.012	0.011	0.057	0	0	0.041	0	0	0.924	0.019	0.852	0.878	0.066	0	0.938	0.042	0.017	0.02	0.003	0.003	0.01	0	0.003	0	0.003	0.007	0	0.026	0.024	0	0	0	0.019	0.007	0.015	0.011	0	0	0	0.006	0
215	Nova14-2	C1	1 normal-train	0	0.023	0	0.053	0.016	0.014	0.012	0.076	0.008	0.008	0.017	0.005	0.013	0.886	0.005	0.922	0.922	0.027	0.006	0.964	0.06	0.021	0.011	0	0.003	0.008	0	0.006	0.003	0.011	0	0.005	0.012	0.01	0.033	0.013	0	0.008	0.006	0.003	0.003	0	0	0	0	0
216	Nova14-2	C11	1 normal-train	0	0	0	0.025	0.018	0.015	0.005	0.054	0	0	0	0.006	0	0.851	0.011	0.871	0.869	0.037	0	0.946	0.072	0.06	0.016	0.008	0.016	0.006	0.006	0.015	0	0.006	0	0	0.004	0.016	0	0.004	0	0.006	0.015	0.009	0.003	0	0	0	0	0.006
217	Nova14-2	C12	5 liver disease-train	0.013	0.013	0.007	0.071	0.034	0.004	0.004	0.083	0	0	0.008	0.015	0	0.91	0.006	0.824	0.895	0.045	0	0.952	0.208	0.136	0.012	0.008	0.007	0.006	0.003	0.004	0.006	0.006	0	0.006	0.004	0.018	0.024	0	0.015	0.026	0.011	0.016	0	0.01	0.01	0	0	0.014
218	Nova14-2	D1	1 normal-train	0.021	0.021	0	0.073	0.032	0.01	0.006	0.152	0	0	0.011	0.008	0.036	0.804	0.007	0.82	0.894	0.174	0.072	0.97	0.098	0.024	0.018	0.004	0.016	0.016	0.004	0.014	0.009	0.027	0	0	0.07	0.036	0.052	0	0	0.014	0.04	0.047	0.022	0.012	0.006	0.014	0	0.027
219	Nova14-2	D10	2 normal-test	0	0	0	0.02	0.009	0.01	0	0.092	0.006	0	0.027	0.015	0	0.884	0	0.77	0.913	0.051	0	0.943	0.083	0.054	0.014	0.009	0	0	0	0	0	0.012	0.005	0	0	0	0.016	0	0	0.003	0.004	0.01	0.007	0	0	0	0.006	0.014
220	Nova14-2	D11	2 normal-test	0	0.01	0	0.01	0.012	0	0.012	0.146	0	0	0.022	0	0	0.954	0	0.825	0.808	0.019	0	0.96	0.058	0.04	0	0	0.025	0.03	0.01	0	0	0.022	0	0	0.014	0.014	0.024	0	0	0.008	0.054	0.016	0.016	0	0	0	0	0.043
221	Nova14-2	D12	5 liver disease-train	0.002	0.005	0	0.064	0.031	0.008	0.004	0.107	0	0	0.019	0.008	0	0.902	0.007	0.792	0.862	0.017	0.009	0.907	0.091	0.061	0.014	0.006	0.004	0.017	0.009	0.006	0.004	0.008	0.003	0.003	0.021	0.026	0.007	0.005	0.008	0.011	0.018	0.015	0.003	0.011	0.01	0.008	0.02	0.02
222	Nova14-2	D3	2 normal-test	0	0.01	0	0.057	0.01	0	0.004	0.069	0	0	0.022	0.009	0	0.882	0	0.855	0.858	0.019	0.009	0.957	0.051	0.02	0.011	0.008	0.016	0.012	0.009	0.008	0	0.002	0	0.006	0.014	0.011	0	0	0	0.008	0.017	0.019	0.011	0	0.005	0.005	0.008	0.004
223	Nova14-2	E1	2 normal-test	0	0	0.03	0.053	0.024	0.016	0	0.107	0	0	0.009	0.025	0	0.942	0	0.906	0.938	0.127	0	0.959	0.034	0.026	0.009	0.005	0.014	0.009	0.023	0.006	0.009	0.009	0	0	0	0.004	0.013	0	0	0	0.024	0.014	0	0	0	0.006	0.022	0.014
224	Nova14-2	E10	1 normal-train	0	0	0	0.037	0.013	0	0	0.197	0	0	0.02	0	0	0.966	0	0.846	0.855	0.088	0	0.966	0.114	0.075	0	0	0	0	0	0.009	0	0	0	0	0	0.057	0	0	0	0.006	0	0.016	0	0	0	0	0	0
225	Nova14-2	E6	4 tumor-test	0.028	0.04	0.03	0.08	0.073	0.058	0.033	0.152	0.019	0.007	0.034	0.025	0	0.878	0.01	0.765	0.804	0.081	0.08	0.858	0.158	0.114	0.048	0.033	0.041	0.03	0.035	0.038	0.019	0.037	0.006	0.002	0.066	0.069	0.053	0.021	0.01	0.08	0.073	0.08	0.077	0.063	0.041	0.067	0.054	0.068
226	Nova14-2	F10	2 normal-test	0	0.012	0	0.038	0.004	0.011	0	0.149	0	0	0	0	0	0.917	0	0.872	0.864	0.127	0	0.97	0.108	0.031	0.012	0	0	0	0.006	0	0	0	0	0	0	0.014	0.023	0	0	0.011	0	0.015	0.015	0	0.007	0	0	0.011
227	Nova14-2	F12	4 tumor-test	0.018	0.018	0.02	0.45	0.418	0.458	0.324	0.456	0.006	0.013	0.014	0.08	0.262	0.878	0.013	0.484	0.581	0.49	0.289	0.872	0.552	0.576	0.35	0.222	0.272	0.257	0.092	0.338	0.304	0.431	0.358	0.135	0.368	0.339	0.33	0.203	0.114	0.298	0.264	0.32	0.181	0.49	0.476	0.454	0.406	0.421
228	Nova14-2	F3	3 tumor-train	0.097	0.123	0.132	0.235	0.165	0.198	0.087	0.118	0.097	0.117	0.201	0.247	0.011	0.908	0.166	0.752	0.797	0.328	0.146	0.714	0.262	0.182	0.182	0.171	0.153	0.218	0.199	0.205	0.069	0.153	0.071	0.035	0.188	0.085	0.11	0.082	0.008	0.211	0.203	0.266	0.246	0.211	0.211	0.202	0.142	0.143
229	Nova14-2	F6	3 tumor-train	0.006	0.012	0.009	0.331	0.343	0.336	0.395	0.557	0.003	0.008	0.021	0.035	0.108	0.873	0.006	0.571	0.678	0.277	0.421	0.883	0.304	0.314	0.021	0.007	0.018	0.017	0.008	0.007	0.009	0.024	0.005	0.009	0.294	0.302	0.366	0.152	0.166	0.409	0.338	0.458	0.401	0.005	0.006	0.007	0.004	0.014
230	Nova14-2	G12	4 tumor-test	0.005	0.011	0.005	0.043	0.015	0.008	0.003	0.061	0	0	0.006	0.013	0	0.851	0.004	0.866	0.875	0.041	0	0.944	0.073	0.036	0.018	0.003	0.018	0.002	0.012	0.005	0	0.005	0	0	0.005	0.003	0.011	0.003	0.005	0.016	0.017	0.014	0.014	0	0	0	0	0.014
231	Nova14-2	H1	2 normal-test	0.019	0.013	0.006	0.043	0.012	0.036	0.005	0.122	0.004	0.004	0.012	0.043	0.014	0.904	0.011	0.865	0.828	0.13	0	0.939	0.082	0.049	0.023	0.003	0.01	0.005	0.008	0.006	0.005	0.003	0.004	0.007	0.054	0.029	0.013	0.003	0	0.011	0.031	0.02	0.013	0.015	0.015	0.01	0.018	0.025
232	Nova14-2	H12	6 liver disease-test	0.008	0.003	0.003	0.043	0.02	0.006	0.008	0.129	0.002	0.001	0.01	0.017	0.006	0.915	0.004	0.798	0.87	0.045	0.004	0.948	0.124	0.058	0.017	0.006	0.013	0.014	0.008	0.011	0.006	0.01	0.005	0	0.028	0.024	0.019	0.007	0	0.024	0.022	0.019	0.014	0.01	0.006	0.011	0.011	0.024
233	Nova14-2	H5	2 normal-test	0	0.024	0.012	0.045	0.021	0.016	0	0.079	0.008	0	0.011	0.023	0	0.923	0.011	0.8	0.845	0.041	0.01	0.962	0.085	0.045	0.007	0	0	0	0.016	0.006	0	0.024	0.007	0.012	0.04	0.006	0.056	0	0	0	0.011	0	0	0.009	0	0	0.01	0
234	Nova15	A5	2 normal-test	0	0.012	0.038	0.087	0.01	0	0	0.161	0	0	0	0	0	0.846	0.013	0.815	0.882	0.041	0	0.94	0.024	0.028	0.006	0	0.006	0	0	0	0	0	0	0	0	0.02	0	0.007	0.015	0.016	0.009	0.005	0.005	0	0	0	0	0
235	Nova15	B5	1 normal-train	0	0	0.01	0.01	0.004	0.005	0	0.106	0	0	0.015	0	0	0.937	0	0.782	0.871	0.059	0	0.961	0.106	0.054	0	0	0.005	0	0	0	0	0	0	0	0.007	0.027	0	0	0	0.006	0.012	0.005	0.01	0	0	0	0	0
236	Nova15	C2	1 normal-train	0	0.008	0	0.02	0.01	0.004	0.017	0.067	0	0	0	0	0	0.911	0	0.884	0.909	0.051	0	0.968	0.054	0.015	0.014	0.009	0.005	0.009	0	0	0	0.011	0	0	0.017	0.021	0	0.021	0	0.011	0.009	0.007	0.008	0	0	0	0	0
237	Nova15	D3	4 tumor-test	0.008	0.015	0.019	0.069	0.043	0.038	0.03	0.161	0.012	0.013	0.026	0.06	0.069	0.909	0.013	0.759	0.814	0.124	0.03	0.865	0.245	0.257	0.041	0.039	0.035	0.036	0.02	0.016	0.007	0.022	0.006	0.01	0.073	0.084	0.104	0.008	0	0.091	0.101	0.062	0.046	0.032	0.019	0.026	0.017	0.031
238	Nova15	D4	4 tumor-test	0.009	0.044	0.014	0.085	0.043	0.034	0.037	0.131	0	0	0.007	0.005	0.04	0.876	0.028	0.807	0.858	0.058	0.009	0.934	0.122	0.115	0.036	0.012	0.05	0.046	0.016	0.033	0.012	0.018	0.011	0.011	0.05	0.049	0.049	0	0	0.03	0.05	0.032	0.011	0.036	0.024	0.038	0.032	0.057
239	Nova15	E2	1 normal-train	0.005	0.005	0	0.031	0.026	0.014	0	0.046	0	0	0	0	0	0.886	0.005	0.84	0.894	0.041	0	0.954	0.116	0.093	0.006	0.006	0.006	0.011	0.014	0	0.005	0.012	0	0.02	0.01	0.01	0.012	0.014	0.005	0.003	0.007	0.003	0.006	0	0	0	0.014	0.016
240	Nova15	E3	4 tumor-test	0.007	0.024	0.02	0.087	0.052	0.041	0.023	0.19	0.002	0.007	0.02	0.016	0.075	0.911	0.02	0.734	0.779	0.115	0.016	0.827	0.246	0.218	0.042	0.024	0.047	0.033	0.016	0.022	0.005	0.015	0.003	0.008	0.083	0.1	0.066	0.007	0	0.056	0.085	0.042	0.042	0.013	0.017	0.009	0.012	0.035
241	Nova15	E4	5 liver disease-train	0.007	0.009	0	0.065	0.072	0.051	0.006	0.236	0	0	0.005	0	0.006	0.891	0	0.704	0.766	0.02	0.005	0.903	0.202	0.143	0.007	0.007	0.012	0.007	0.005	0.007	0.001	0.003	0	0.003	0.013	0.042	0.028	0.005	0	0.052	0.04	0.015	0.013	0.107	0.072	0.099	0.118	0.175
242	Nova15	F3	3 tumor-train	0.004	0.006	0.023	0.094	0.018	0.005	0.012	0.12	0.005	0.028	0.011	0.074	0.003	0.959	0.009	0.847	0.905	0.062	0.004	0.953	0.085	0.019	0.018	0.034	0.007	0.018	0.013	0.006	0	0.019	0	0.057	0.038	0.029	0.044	0.021	0.014	0	0.041	0.018	0.024	0.018	0.013	0.011	0.002	0.018
243	Nova15	F4	3 tumor-train	0	0	0	0.049	0.031	0.021	0.01	0.057	0.013	0	0	0	0	0.877	0.007	0.85	0.832	0.045	0	0.891	0.091	0.098	0.014	0.005	0	0.024	0.008	0	0.008	0.004	0	0.008	0	0.006	0	0	0	0	0.011	0.014	0.009	0	0	0	0.006	0.012
244	Nova15	G3	3 tumor-train	0	0.015	0.016	0.151	0.088	0.076	0.018	0.161	0	0	0	0.03	0	0.922	0	0.614	0.856	0.021	0	0.829	0.701	0.491	0.018	0.009	0.072	0.019	0.01	0	0	0.006	0.024	0.029	0.081	0.07	0.023	0	0	0.093	0.118	0.06	0.025	0.036	0.018	0.018	0.03	0.055
245	Nova15	G6	4 tumor-test	0.007	0.007	0	0.04	0.043	0.012	0.022	0.234	0.005	0.01	0	0.007	0	0.913	0.006	0.729	0.781	0	0	0.961	0.159	0.151	0.016	0	0.012	0.012	0.009	0.014	0.008	0.018	0.016	0	0.043	0.049	0	0	0	0.025	0.034	0.028	0.013	0.032	0.016	0.034	0.038	0.052
246	Nova16-1	A11	3 tumor-train	0	0	0	0.05	0.022	0.018	0.011	0.084	0.004	0	0.019	0.009	0.011	0.889	0.004	0.875	0.861	0.052	0.018	0.884	0.071	0.054	0.021	0.008	0.016	0.009	0.011	0.006	0.005	0.017	0.007	0.006	0.018	0.018	0.06	0.003	0	0.007	0.015	0.031	0.027	0	0	0.004	0.008	0.016
247	Nova16-1	A12	3 tumor-train	0	0	0.004	0.041	0.044	0.028	0.031	0.106	0	0.002	0.035	0.033	0	0.887	0.003	0.79	0.836	0	0.116	0.911	0.199	0.204	0.045	0.024	0.017	0.037	0.023	0.019	0.009	0.023	0.022	0.008	0.057	0.075	0.054	0.036	0.11	0.07	0.077	0.081	0.085	0.035	0.037	0.033	0.033	0.036
248	Nova16-1	B12	3 tumor-train	0.004	0.004	0.007	0.029	0.026	0.017	0	0.071	0.003	0.003	0.004	0.004	0.012	0.876	0.012	0.797	0.635	0.053	0.004	0.918	0.061	0.09	0.028	0.011	0.023	0.018	0.007	0.013	0.01	0.01	0.007	0	0.03	0.028	0.018	0.006	0	0.025	0.027	0.008	0.018	0.009	0.006	0.006	0.011	0.012
249	Nova16-1	B6	1 normal-train	0.027	0.035	0.009	0.019	0.003	0.005	0	0.084	0	0	0	0.009	0	0.931	0.007	0.863	0.92	0.066	0	0.971	0.125	0.079	0.008	0	0	0.003	0.007	0.007	0	0	0	0	0.009	0.008	0	0	0	0	0.006	0.015	0.003	0	0	0	0.007	0
250	Nova16-1	C10	4 tumor-test	0.004	0.01	0.006	0.263	0.194	0.243	0.013	0.352	0.003	0.01	0.062	0.056	0	0.869	0.005	0.672	0.714	0.007	0.147	0.783	0.299	0.247	0.043	0.028	0.035	0.028	0.032	0.013	0.004	0.016	0.006	0.003	0.071	0.155	0.131	0.006	0	0.096	0.077	0.104	0.069	0.179	0.163	0.194	0.197	0.211
251	Nova16-1	C12	3 tumor-train	0.147	0.154	0.133	0.146	0.112	0.086	0.01	0.044	0.034	0.018	0.149	0.096	0.043	0.869	0.05	0.545	0.608	0.103	0.015	0.841	0.045	0.034	0.071	0.045	0.087	0.099	0.106	0.077	0.009	0.076	0.017	0.021	0.092	0.063	0.118	0.013	0.013	0.039	0.076	0.07	0.058	0.169	0.14	0.103	0.125	0.2
252	Nova16-1	D11	4 tumor-test	0.013	0.019	0.007	0.055	0.054	0.046	0.049	0.128	0	0	0.006	0.011	0	0.879	0.012	0.78	0.847	0.052	0.015	0.903	0.179	0.176	0.012	0.002	0.007	0.008	0.006	0.003	0	0.006	0.003	0	0.009	0.018	0.011	0	0	0.025	0.018	0.014	0.01	0.011	0.007	0.017	0.03	0.035
253	Nova16-1	D12	3 tumor-train	0.021	0.032	0.021	0.119	0.087	0.07	0.02	0.196	0.003	0.006	0.055	0.022	0.086	0.919	0.025	0.693	0.766	0.248	0.044	0.801	0.15	0.177	0.026	0.017	0.025	0.031	0.029	0.023	0.013	0.026	0.006	0.012	0.117	0.109	0.072	0.015	0.024	0.155	0.117	0.071	0.067	0.031	0.024	0.027	0.037	0.073
254	Nova16-1	E10	3 tumor-train	0.008	0.015	0.004	0.094	0.063	0.038	0.019	0.172	0.003	0.008	0.04	0.042	0.026	0.913	0.039	0.772	0.767	0.106	0.01	0.86	0.138	0.146	0.036	0.012	0.033	0.023	0.012	0.01	0.005	0.014	0.008	0.019	0.019	0.037	0.022	0.005	0.023	0.053	0.045	0.054	0.051	0.039	0.039	0.044	0.036	0.045
255	Nova16-1	E11	3 tumor-train	0.202	0.231	0.166	0.363	0.302	0.341	0.015	0.034	0.021	0.021	0.087	0.009	0	0.877	0.19	0.704	0.72	0.382	0.163	0.581	0.393	0.342	0.022	0.017	0.018	0.015	0.013	0.002	0.002	0.017	0.007	0.008	0.068	0.063	0.05	0.008	0	0.109	0.117	0.114	0.095	0.455	0.314	0.354	0.345	0.416
256	Nova16-1	E12	3 tumor-train	0.007	0.015	0.004	0.07	0.041	0.04	0.007	0.162	0.001	0.004	0.012	0.009	0.039	0.895	0.003	0.69	0.73	0.081	0.012	0.916	0.096	0.07	0.019	0.008	0.015	0.005	0.013	0.009	0.003	0.014	0.004	0.01	0.055	0.056	0.045	0.003	0.005	0.053	0.049	0.033	0.014	0.011	0.006	0.006	0.012	0.019
257	Nova16-1	F10	3 tumor-train	0.004	0.004	0.005	0.085	0.038	0.02	0.007	0.074	0.003	0.003	0.017	0.01	0.045	0.882	0.006	0.832	0.819	0.059	0	0.892	0.098	0.089	0.021	0.012	0.014	0.01	0.016	0.016	0.003	0.006	0.002	0	0.011	0.023	0.013	0.004	0.008	0.015	0.03	0.021	0.012	0.008	0.004	0.01	0.008	0.022
258	Nova16-1	F11	4 tumor-test	0.033	0.044	0.042	0.147	0.115	0.114	0.004	0.144	0.009	0.012	0.066	0.049	0.214	0.918	0.054	0.776	0.78	0.148	0.102	0.83	0.162	0.163	0.067	0.033	0.046	0.045	0.016	0.064	0.017	0.082	0.046	0	0.06	0.049	0.045	0.026	0	0.11	0.16	0.107	0.094	0.088	0.082	0.092	0.128	0.135
259	Nova16-1	F12	3 tumor-train	0.055	0.087	0.073	0.173	0.189	0.15	0.087	0.3	0.016	0.02	0.065	0.074	0.164	0.894	0.015	0.726	0.747	0.222	0.129	0.877	0.363	0.291	0.042	0.012	0.014	0.024	0.025	0.019	0.014	0.031	0.008	0.008	0.072	0.101	0.008	0.021	0.011	0.058	0.087	0.044	0.036	0.115	0.093	0.086	0.105	0.138
260	Nova16-1	G10	4 tumor-test	0	0.013	0.007	0.028	0.036	0.025	0.008	0.099	0	0	0.014	0	0	0.884	0	0.801	0.833	0.07	0	0.894	0.12	0.127	0.012	0.003	0.01	0.008	0.004	0.004	0	0.003	0	0	0.021	0.016	0.015	0	0	0.015	0.017	0.023	0.009	0.016	0.01	0.021	0	0.012
261	Nova16-1	G11	4 tumor-test	0	0	0.008	0.066	0.049	0.025	0.035	0.2	0.002	0.003	0.007	0.022	0.011	0.897	0	0.818	0.785	0.058	0.007	0.908	0.219	0.169	0.026	0.01	0.027	0.025	0.012	0.02	0.009	0.014	0.001	0.008	0.033	0.042	0.018	0.006	0.008	0.047	0.046	0.016	0.011	0.006	0.01	0.008	0.005	0.019
262	Nova16-1	H11	3 tumor-train	0.036	0.043	0.039	0.111	0.088	0.097	0.017	0.327	0.011	0.022	0.04	0.05	0	0.899	0.008	0.575	0.538	0.144	0.031	0.836	0.153	0.225	0.049	0.039	0.045	0.026	0.034	0.02	0.029	0.052	0.022	0.005	0.118	0.124	0.098	0.025	0.026	0.153	0.134	0.123	0.073	0.088	0.064	0.064	0.068	0.12
263	Nova16-2	A10	4 tumor-test	0.107	0.121	0.12	0.094	0.054	0.101	0.013	0.068	0.016	0.011	0.101	0.022	0.072	0.907	0.138	0.849	0.897	0.124	0.003	0.769	0.177	0.138	0.088	0.045	0.067	0.039	0.029	0.042	0.005	0.047	0.036	0.002	0.08	0.046	0.037	0.006	0.006	0.072	0.078	0.053	0.058	0.133	0.135	0.115	0.096	0.115
264	Nova16-2	B2	1 normal-train	0.011	0.011	0.011	0.027	0.033	0.032	0	0.022	0	0	0	0	0	0.951	0	0.895	0.888	0	0.015	0.962	0.04	0.025	0.023	0.012	0.007	0.01	0.025	0	0	0.011	0	0	0	0	0	0	0	0	0.009	0	0.017	0	0	0	0.012	0.025
265	Nova16-2	B9	3 tumor-train	0	0	0	0.045	0.03	0.02	0.03	0.128	0	0	0	0.023	0.073	0.858	0	0.752	0.836	0.063	0.013	0.891	0.077	0	0.043	0.032	0.061	0.068	0.038	0	0.012	0	0.015	0.007	0	0.054	0.02	0	0.007	0.007	0.071	0.035	0.014	0	0	0	0	0.02
266	Nova16-2	C1	1 normal-train	0	0.011	0	0.063	0.034	0.043	0.01	0.083	0	0	0	0	0.033	0.913	0.017	0.813	0.847	0.085	0	0.938	0.071	0.06	0.031	0.016	0.016	0.004	0.02	0.004	0.012	0.024	0	0	0.068	0.043	0.013	0.005	0	0.098	0.047	0.028	0.003	0.008	0	0.009	0	0
267	Nova16-2	C2	1 normal-train	0.005	0.016	0.005	0.036	0.011	0	0.012	0.048	0	0	0.012	0.024	0.02	0.905	0	0.827	0.862	0.149	0.004	0.924	0.038	0.014	0.016	0	0	0.021	0.012	0.008	0	0.008	0	0	0.003	0.021	0	0	0	0.018	0.026	0.026	0.009	0	0.01	0.006	0.007	0.007
268	Nova16-2	C7	3 tumor-train	0.001	0.003	0.007	0.1	0.055	0.063	0.024	0.233	0.004	0.013	0.02	0.034	0.025	0.908	0.011	0.557	0.626	0.089	0.018	0.896	0.126	0.132	0.026	0.012	0.021	0.022	0.021	0.019	0.01	0.057	0.002	0.008	0.103	0.107	0.051	0.008	0.009	0.116	0.113	0.077	0.064	0.033	0.024	0.023	0.028	0.071
269	Nova16-2	D1	1 normal-train	0.018	0.018	0	0.02	0.013	0	0.015	0.054	0	0.015	0	0.012	0.018	0.961	0	0.893	0.816	0.036	0	0.957	0.059	0.009	0.01	0	0.014	0	0.015	0	0.005	0	0	0.008	0	0.01	0.021	0	0	0.007	0.004	0.003	0	0	0	0	0	0.008
270	Nova16-2	D2	2 normal-test	0.028	0.027	0.018	0.046	0.026	0.051	0.018	0.131	0	0	0.023	0.009	0	0.92	0.009	0.747	0.881	0.041	0.008	0.962	0.06	0.07	0.024	0.005	0.02	0.004	0.02	0.03	0	0.031	0	0	0	0.004	0.055	0	0	0.029	0.015	0.003	0	0	0	0	0	0.01
271	Nova16-2	D7	3 tumor-train	0.309	0.33	0.309	0.425	0.317	0.326	0.036	0.058	0.069	0.048	0.209	0.14	0.01	0.874	0.106	0.766	0.847	0.269	0.197	0.637	0.389	0.333	0.316	0.263	0.296	0.272	0.241	0.219	0.1	0.205	0.041	0.035	0.249	0.065	0.077	0.049	0.029	0.242	0.218	0.33	0.198	0.349	0.337	0.333	0.398	0.401
272	Nova16-2	E2	2 normal-test	0.009	0.037	0.01	0.021	0.039	0.01	0.025	0.023	0	0	0.011	0.017	0	0.868	0	0.813	0.868	0.076	0	0.931	0.095	0.052	0.005	0	0	0.004	0.009	0	0	0	0	0	0.017	0.034	0	0	0	0.021	0.019	0.049	0.016	0	0	0.009	0	0
273	Nova16-2	E7	3 tumor-train	0.002	0.003	0.002	0.06	0.039	0.015	0.017	0.183	0.002	0.004	0.008	0.021	0	0.915	0.003	0.782	0.812	0.049	0.005	0.95	0.171	0.152	0.024	0.012	0.021	0.027	0.02	0.008	0.004	0.019	0.001	0.008	0.036	0.036	0.034	0.008	0.006	0.054	0.056	0.046	0.032	0.011	0.009	0.013	0.012	0.022
274	Nova16-2	F2	1 normal-train	0.009	0.017	0.006	0.03	0.017	0.03	0.024	0.118	0	0.005	0.021	0.007	0.024	0.909	0	0.821	0.891	0.082	0.02	0.937	0.087	0.02	0.017	0.007	0.008	0.015	0.004	0.005	0.003	0.011	0	0.015	0.019	0.039	0.008	0.002	0	0.051	0.041	0.04	0.019	0.014	0.008	0.011	0.014	0.017
275	Nova16-2	F9	5 liver disease-train	0	0	0	0.045	0.009	0.004	0.005	0.117	0.003	0.003	0.006	0.009	0.023	0.905	0	0.754	0.795	0.039	0	0.895	0.154	0.098	0.01	0.006	0.006	0.002	0.004	0.002	0	0.006	0.002	0	0.007	0.038	0.006	0	0	0.017	0.054	0.018	0.005	0.005	0.003	0	0.006	0
276	Nova16-2	G1	2 normal-test	0	0	0	0.037	0.022	0.008	0	0.143	0	0	0	0	0	0.823	0	0.809	0.885	0.103	0	0.961	0.071	0.011	0.013	0	0	0.006	0.006	0.007	0	0	0	0	0	0	0	0	0	0.005	0.006	0.01	0.01	0	0	0	0	0.029
277	Nova16-2	G2	1 normal-train	0	0.017	0.009	0.06	0.012	0.009	0.015	0.089	0	0	0.005	0.004	0.02	0.893	0.004	0.803	0.879	0.152	0.011	0.934	0.069	0.017	0.015	0.007	0.009	0.011	0.008	0.005	0.004	0.006	0.006	0.009	0.008	0.01	0.008	0.005	0.007	0.018	0.03	0.027	0.006	0.007	0.014	0.007	0	0.004
278	Nova16-2	H1	1 normal-train	0	0.031	0	0.094	0.006	0.035	0.012	0.069	0	0	0	0	0	0.838	0.014	0.858	0.925	0.163	0.017	0.951	0.078	0.042	0.015	0.005	0.01	0.004	0.004	0	0	0.004	0	0	0.005	0.022	0	0	0	0.014	0.026	0.003	0	0	0	0	0	0
279	Nova16-2	H2	1 normal-train	0	0.011	0.005	0.025	0.007	0	0.005	0.086	0	0.004	0	0.005	0.013	0.897	0	0.895	0.891	0.067	0.013	0.948	0.046	0.028	0.015	0.015	0	0.006	0.021	0	0	0	0	0.005	0.003	0.014	0.018	0	0	0.008	0.016	0.013	0.013	0	0	0	0	0
280	Nova16-2	H9	3 tumor-train	0.229	0.325	0.304	0.273	0.205	0.298	0.091	0.096	0	0	0.013	0.007	0.007	0.897	0	0.708	0.76	0.111	0.368	0.865	0.346	0.361	0.101	0.027	0.018	0.021	0.014	0.011	0.001	0.007	0.014	0.004	0.186	0.239	0.238	0.014	0.015	0.223	0.057	0.077	0.05	0.397	0.396	0.359	0.319	0.363
281	Nova17-1	C11	2 normal-test	0.008	0.012	0	0.036	0.013	0.004	0.023	0.088	0.004	0.004	0	0.01	0.014	0.93	0.004	0.8	0.827	0.103	0.005	0.922	0.077	0.083	0.015	0.007	0.019	0.014	0	0.003	0.002	0.008	0	0	0.003	0.018	0.023	0.003	0	0	0.025	0.014	0.007	0	0.004	0	0	0.007
282	Nova17-1	C9	3 tumor-train	0.002	0.006	0.006	0.044	0.017	0.022	0.004	0.072	0	0.005	0.002	0	0.005	0.874	0.008	0.853	0.868	0.075	0	0.914	0.066	0.053	0.014	0.014	0.014	0.01	0.012	0.007	0.001	0.003	0	0.005	0.017	0.026	0	0.001	0.004	0.009	0.013	0.014	0.004	0.003	0.003	0.003	0.006	0.021
283	Nova17-1	D11	1 normal-train	0.009	0.009	0	0.069	0.01	0.019	0	0.133	0	0	0	0.021	0	0.952	0	0.73	0.89	0.072	0.027	0.958	0.083	0.081	0.035	0.029	0.013	0.006	0.016	0.006	0	0.005	0	0	0.054	0.012	0	0	0.014	0.006	0.022	0	0	0	0	0.029	0.009	0
284	Nova17-1	D9	4 tumor-test	0.028	0.044	0.022	0.094	0.093	0.111	0.052	0.15	0.038	0.019	0.028	0.012	0.028	0.91	0.006	0.782	0.817	0.076	0.104	0.878	0.151	0.108	0.063	0.046	0.069	0.079	0.087	0.056	0.038	0.055	0.047	0.011	0.082	0.074	0.079	0.047	0.044	0.1	0.094	0.11	0.105	0.099	0.086	0.092	0.088	0.119
285	Nova17-1	G9	3 tumor-train	0.015	0.038	0.021	0.087	0.028	0.037	0.013	0.158	0.002	0.003	0.018	0.018	0.043	0.914	0	0.717	0.765	0.12	0.012	0.899	0.16	0.119	0.035	0.011	0.017	0.014	0.019	0.02	0.011	0.015	0.006	0	0.048	0.053	0.028	0.003	0	0.058	0.055	0.026	0.038	0.014	0.02	0.01	0.011	0.033
286	Nova18	E5	1 normal-train	0.008	0.011	0.008	0.07	0.017	0.007	0.002	0.062	0.002	0.002	0.007	0.004	0.005	0.89	0.003	0.867	0.87	0.041	0.005	0.944	0.049	0.031	0.007	0.008	0.013	0.011	0.002	0	0.002	0.005	0.004	0	0.009	0.019	0	0	0.007	0.009	0.006	0.023	0.003	0.009	0.003	0	0.006	0.003
287	Nova18	E6	1 normal-train	0.01	0.025	0.021	0.033	0.005	0.005	0.011	0.044	0	0	0.005	0.012	0.008	0.924	0.005	0.743	0.9	0.069	0.002	0.953	0.072	0.028	0.012	0.003	0.011	0.014	0.014	0.003	0	0.004	0	0.007	0.024	0.024	0.013	0.007	0.003	0.017	0.022	0.008	0.011	0	0.005	0.003	0.005	0.007
288	Nova18	F11	4 tumor-test	0.004	0.007	0.005	0.308	0.267	0.286	0.363	0.484	0.367	0.365	0.498	0.462	0.03	0.92	0.006	0.475	0.524	0.443	0.551	0.884	0.461	0.462	0.023	0.005	0.026	0.026	0.011	0.004	0.002	0.011	0.004	0.001	0.062	0.083	0.059	0.005	0.007	0.04	0.05	0.047	0.022	0.431	0.338	0.312	0.267	0.366
289	Nova18	F12	1 normal-train	0.006	0.011	0	0.053	0.031	0	0.012	0.096	0.004	0.004	0.005	0.011	0.023	0.917	0.004	0.878	0.89	0.092	0	0.939	0.072	0.041	0.008	0.011	0.012	0.01	0	0	0.003	0.005	0	0.01	0.02	0.019	0.008	0.003	0.011	0.007	0.01	0.011	0.011	0	0	0	0	0.017
290	Nova18	F5	3 tumor-train	0.016	0.033	0.029	0.078	0.043	0.06	0.015	0.076	0.002	0.005	0.034	0.063	0.021	0.881	0.051	0.792	0.766	0.1	0.124	0.814	0.131	0.074	0.053	0.045	0.045	0.069	0.058	0.057	0.041	0.06	0.044	0.012	0.072	0.064	0.06	0.047	0.006	0.042	0.051	0.053	0.039	0.065	0.055	0.057	0.043	0.05
291	Nova18	F6	3 tumor-train	0.046	0.053	0.06	0.143	0.111	0.099	0.022	0.233	0.025	0.034	0.04	0.077	0.023	0.918	0.022	0.66	0.717	0.181	0.028	0.905	0.27	0.26	0.049	0.05	0.059	0.066	0.063	0.039	0.043	0.067	0.014	0.044	0.092	0.123	0.072	0.058	0.025	0.074	0.124	0.068	0.044	0.042	0.051	0.044	0.041	0.073
292	Nova18	F9	6 liver disease-test	0.003	0.008	0.005	0.045	0.02	0.008	0.012	0.071	0.002	0	0.005	0.016	0.01	0.925	0.001	0.89	0.889	0.054	0	0.939	0.077	0.033	0.017	0.009	0.013	0.01	0.011	0.005	0.002	0.008	0.002	0.001	0.013	0.018	0.006	0.005	0.002	0.017	0.016	0.022	0.012	0.005	0.005	0.004	0.003	0.01
293	Nova18	G10	1 normal-train	0.004	0.009	0	0.023	0.035	0.003	0.003	0.08	0	0.004	0.013	0.005	0	0.963	0	0.864	0.897	0.157	0.044	0.944	0.074	0.028	0.013	0.011	0.025	0.003	0.011	0.021	0.003	0.003	0.006	0	0.019	0.019	0	0	0	0.023	0.037	0.03	0.007	0.005	0.005	0.005	0.009	0.028
294	Nova18	G11	2 normal-test	0.009	0.013	0.002	0.053	0.024	0.018	0.005	0.076	0	0	0.011	0.009	0.017	0.901	0.005	0.866	0.857	0.068	0.008	0.941	0.064	0.041	0.011	0.005	0.008	0.006	0.01	0.002	0.002	0.003	0	0.006	0.035	0.03	0.012	0.005	0.004	0.036	0.019	0.022	0.015	0.005	0.005	0.005	0	0.008
295	Nova18	G12	1 normal-train	0.012	0.012	0	0.052	0.024	0.015	0.008	0.056	0	0	0.01	0	0	0.806	0	0.824	0.848	0.015	0	0.903	0.083	0.036	0.009	0.009	0.01	0.011	0	0	0	0	0	0	0.009	0.005	0	0	0	0.013	0.011	0.005	0.018	0	0	0.007	0	0
296	Nova18	G4	1 normal-train	0	0.004	0.004	0.052	0.036	0.021	0.002	0.131	0	0	0.013	0.019	0.026	0.9	0.011	0.877	0.887	0.097	0.003	0.902	0.039	0.041	0.008	0.01	0.023	0.015	0.008	0.01	0.002	0.006	0.005	0.009	0.02	0.022	0.006	0.004	0	0.024	0.025	0.016	0.016	0	0.023	0.004	0.004	0.047
297	Nova18	G5	2 normal-test	0	0.027	0	0.056	0.036	0.009	0.014	0.062	0	0	0	0.008	0.015	0.857	0.023	0.88	0.891	0.118	0.005	0.935	0.079	0.015	0.009	0.005	0.01	0.023	0.004	0.02	0	0.008	0	0	0.01	0.03	0.044	0	0.008	0.02	0.031	0.012	0.002	0	0.008	0.016	0.02	0.015
298	Nova18	G6	1 normal-train	0.008	0	0.008	0.042	0.021	0.005	0	0.082	0	0	0	0	0	0.919	0	0.875	0.877	0.036	0	0.95	0.09	0.034	0.026	0.004	0.014	0	0.004	0.004	0.004	0.005	0	0.007	0.005	0	0.012	0	0	0.021	0.009	0.013	0.022	0	0	0	0	0
299	Nova18	G7	1 normal-train	0	0.026	0.005	0.041	0.011	0.003	0.007	0.113	0	0	0.015	0.005	0.029	0.961	0.006	0.853	0.887	0.097	0.004	0.942	0.056	0.027	0.021	0.012	0.022	0.024	0.01	0	0	0.003	0	0.011	0.024	0.029	0	0	0	0.014	0.011	0.021	0.01	0.016	0.005	0.012	0.006	0.006
300	Nova18	G8	1 normal-train	0	0	0	0.049	0	0.007	0.007	0.008	0	0	0	0.012	0	0.94	0.014	0.826	0.854	0.027	0	0.967	0.093	0.105	0.021	0.007	0.014	0.006	0	0	0	0.006	0.008	0	0.011	0.016	0	0	0	0.019	0	0	0.007	0	0	0	0.011	0.01
301	Nova18	G9	2 normal-test	0	0	0.008	0.045	0.009	0.011	0	0.067	0	0	0.009	0.023	0.025	0.924	0	0.845	0.91	0.133	0.005	0.893	0.032	0.062	0.027	0.012	0	0.007	0.004	0.004	0	0.011	0	0	0.016	0.011	0	0.008	0	0.007	0.023	0.022	0.011	0	0	0	0	0.015
302	Nova18	H6	2 normal-test	0	0.033	0	0.006	0.021	0.016	0	0.025	0	0	0	0.033	0	0.93	0.027	0.8	0.853	0	0	0.911	0.036	0.053	0.042	0.007	0.014	0.007	0.022	0	0	0.009	0	0	0	0	0	0	0	0.058	0.023	0	0	0	0	0	0	0.026
303	Nova19	B6	3 tumor-train	0	0	0	0.036	0.014	0.011	0.025	0.077	0	0	0	0	0	0.856	0	0.833	0.87	0.075	0	0.873	0.126	0.08	0.015	0.018	0.014	0.014	0.014	0	0	0.01	0	0	0.011	0	0.016	0	0	0.016	0.006	0.01	0.014	0	0.013	0	0.005	0.005
304	Nova19	D2	3 tumor-train	0.257	0.276	0.222	0.327	0.304	0.281	0.021	0.117	0.006	0.009	0.026	0.026	0.06	0.891	0.039	0.72	0.798	0.316	0.251	0.785	0.287	0.234	0.03	0.013	0.033	0.032	0.008	0.023	0.024	0.042	0.007	0.003	0.06	0.069	0.062	0.006	0.01	0.094	0.066	0.047	0.064	0.166	0.124	0.157	0.159	0.213
305	Nova19	D3	4 tumor-test	0.022	0.026	0.013	0.058	0.068	0.048	0.044	0.145	0.007	0.007	0.02	0.023	0.05	0.923	0	0.834	0.873	0.048	0.066	0.917	0.107	0.081	0.054	0.039	0.044	0.03	0.046	0.03	0.024	0.032	0.023	0.045	0.044	0.053	0.049	0.01	0.011	0.076	0.053	0.054	0.035	0.03	0.034	0.03	0.042	0.037
306	Nova19	D6	3 tumor-train	0.045	0.076	0.059	0.191	0.155	0.179	0.037	0.251	0.007	0.01	0.032	0.027	0.056	0.933	0.018	0.681	0.764	0.282	0.042	0.868	0.242	0.266	0.032	0.007	0.046	0.022	0.033	0.022	0.012	0.04	0.018	0.008	0.153	0.147	0.059	0.016	0.008	0.198	0.173	0.115	0.089	0.025	0.016	0.016	0.035	0.049
307	Nova19	E3	3 tumor-train	0.131	0.149	0.089	0.069	0.132	0.126	0.004	0.066	0.009	0.015	0.119	0.077	0.005	0.862	0.004	0.715	0.747	0.092	0.037	0.73	0.167	0.083	0.057	0.049	0.012	0.017	0.019	0.108	0.008	0.04	0.062	0.052	0.158	0.094	0.111	0.029	0.027	0.079	0.051	0.106	0.038	0.116	0.095	0.044	0.07	0.089
308	Nova19	E5	4 tumor-test	0.007	0.01	0.011	0.291	0.266	0.298	0.229	0.227	0.006	0.014	0.007	0.013	0.095	0.898	0	0.618	0.704	0	0.426	0.758	0.312	0.228	0.332	0.266	0.264	0.286	0.21	0.387	0.264	0.317	0.233	0.111	0.296	0.309	0.336	0.192	0.203	0.332	0.377	0.357	0.332	0.326	0.319	0.303	0.286	0.302
309	Nova19	F2	3 tumor-train	0.016	0.072	0.045	0.083	0.059	0.057	0.042	0.198	0.007	0.007	0.014	0.043	0.046	0.939	0.073	0.764	0.803	0.184	0.03	0.884	0.126	0.138	0.035	0.01	0.023	0.016	0.023	0.048	0.015	0.041	0.011	0.009	0.11	0.112	0.041	0.006	0.011	0.13	0.102	0.104	0.07	0.017	0.02	0.027	0.052	0.063
310	Nova19	G2	4 tumor-test	0.004	0	0.004	0.063	0.05	0.053	0.037	0.237	0.005	0.003	0.034	0.017	0.005	0.922	0.009	0.568	0.677	0.052	0.02	0.894	0.109	0.103	0.027	0.012	0.022	0.035	0.027	0.026	0.008	0.035	0.005	0.006	0.092	0.111	0.099	0.005	0.011	0.089	0.075	0.049	0.043	0.047	0.036	0.031	0.024	0.064
311	Nova19	G5	4 tumor-test	0.132	0.141	0.124	0.117	0.09	0.123	0.015	0.1	0.007	0	0.051	0.006	0.008	0.927	0.026	0.808	0.879	0.083	0.044	0.856	0.181	0.122	0.109	0.071	0.052	0.066	0.016	0.101	0.033	0.079	0.039	0	0.071	0.019	0.026	0.005	0.009	0.073	0.05	0.076	0.05	0.11	0.1	0.1	0.071	0.094
312	Nova19	H5	3 tumor-train	0	0.004	0	0.07	0.061	0.007	0.011	0.152	0.003	0.003	0	0	0.016	0.906	0.005	0.705	0.849	0	0	0.931	0.12	0.12	0.023	0.007	0.01	0.02	0.012	0.009	0	0.009	0.007	0.01	0.023	0.037	0	0.003	0	0.035	0.03	0.024	0.012	0.004	0.009	0.004	0.042	0.038
313	Nova20	A3	3 tumor-train	0	0	0.004	0.414	0.365	0.401	0.01	0.042	0.004	0.008	0.012	0.008	0.007	0.922	0.004	0.789	0.872	0.388	0.008	0.801	0.457	0.403	0.015	0.007	0.005	0.019	0.013	0.006	0.008	0.015	0.009	0.003	0.059	0.043	0.033	0.002	0.025	0.063	0.057	0.066	0.028	0.036	0.068	0.007	0.017	0.038
314	Nova20	B5	3 tumor-train	0.01	0.02	0.008	0.079	0.034	0.023	0.019	0.117	0.002	0.004	0.025	0.016	0.014	0.881	0.019	0.82	0.872	0.086	0.006	0.902	0.106	0.059	0.022	0.005	0.013	0.005	0.013	0.014	0.005	0.014	0.005	0.002	0.022	0.029	0.017	0.007	0.041	0.054	0.037	0.042	0.025	0.003	0.006	0.011	0.019	0.027
315	Nova20	C1	3 tumor-train	0.02	0.05	0.046	0.086	0.076	0.229	0.004	0.064	0.01	0.005	0.138	0.11	0	0.937	0.269	0.766	0.865	0.266	0.161	0.629	0.222	0.259	0.139	0.077	0.14	0.125	0.016	0.009	0	0.112	0.021	0.008	0.135	0.107	0.038	0.006	0	0.106	0.026	0.026	0.021	0.207	0.186	0.221	0.19	0.196
316	Nova20	C3	4 tumor-test	0	0	0.003	0.557	0.514	0.481	0.081	0.255	0.002	0.006	0.195	0.217	0.073	0.907	0.003	0.762	0.847	0.284	0.044	0.703	0.496	0.55	0.013	0.004	0.014	0.014	0.007	0.007	0.009	0.012	0.002	0.004	0.077	0.202	0.127	0.012	0.01	0.319	0.289	0.285	0.263	0.456	0.453	0.35	0.416	0.336
317	Nova20	C5	4 tumor-test	0	0	0	0.048	0.024	0.014	0.03	0.122	0	0	0	0	0	0.904	0	0.817	0.851	0.109	0.022	0.941	0.117	0.114	0.026	0.004	0.004	0.004	0.004	0.009	0.004	0.032	0	0	0.025	0.019	0.047	0	0	0.009	0.019	0.013	0.018	0.015	0.007	0.022	0.024	0.023
318	Nova20	C8	3 tumor-train	0.015	0.015	0.031	0.061	0.06	0.006	0.018	0.153	0.006	0.006	0.019	0.068	0.013	0.837	0.02	0.838	0.764	0.048	0	0.917	0.18	0.089	0.059	0.039	0.036	0.04	0.084	0.017	0.035	0.035	0.009	0	0.007	0.026	0.023	0.019	0	0.039	0.071	0.067	0.055	0.021	0.011	0	0.022	0.038
319	Nova20	C9	4 tumor-test	0.001	0.008	0.003	0.082	0.053	0.044	0.028	0.232	0.004	0.004	0.009	0.01	0.008	0.908	0.009	0.725	0.761	0.109	0.039	0.917	0.183	0.22	0.037	0.018	0.03	0.025	0.024	0.01	0.007	0.026	0.008	0.016	0.072	0.074	0.03	0.006	0	0.074	0.065	0.047	0.026	0.013	0.013	0.008	0.02	0.031
320	Nova20	D3	3 tumor-train	0.004	0.008	0.004	0.384	0.359	0.425	0	0.069	0.005	0.01	0.017	0.004	0.04	0.855	0	0.475	0.625	0.215	0.007	0.772	0.353	0.362	0.005	0.003	0.005	0.003	0.009	0.003	0.006	0.004	0	0.009	0.018	0.015	0.034	0	0	0.023	0.055	0.043	0.026	0.005	0.008	0.005	0.006	0.013
321	Nova20	D9	3 tumor-train	0.061	0.122	0.069	0.123	0.078	0.07	0.024	0.225	0.007	0.008	0.059	0.041	0.073	0.913	0.031	0.688	0.756	0.526	0.082	0.832	0.112	0.094	0.035	0.025	0.035	0.037	0.042	0.029	0.028	0.077	0.016	0.016	0.187	0.189	0.087	0.014	0.007	0.162	0.146	0.106	0.055	0.038	0.027	0.032	0.041	0.066
322	Nova20	E5	3 tumor-train	0.003	0.01	0.008	0.114	0.06	0.071	0.011	0.191	0	0.003	0.003	0.009	0.028	0.905	0.007	0.665	0.731	0.195	0.019	0.896	0.152	0.106	0.03	0.009	0.026	0.014	0.017	0.02	0.005	0.03	0.007	0.008	0.083	0.084	0.08	0.003	0.01	0.083	0.098	0.085	0.056	0.02	0.016	0.013	0.033	0.067
323	Nova20	E8	4 tumor-test	0.001	0.005	0.004	0.078	0.072	0.055	0.024	0.28	0.004	0.003	0.033	0.012	0.088	0.934	0.015	0.586	0.68	0.277	0.039	0.891	0.162	0.188	0.027	0.015	0.025	0.023	0.023	0.01	0.014	0.036	0.005	0.01	0.1	0.124	0.049	0.013	0.011	0.102	0.114	0.08	0.048	0.035	0.035	0.031	0.029	0.056
324	Nova20	F1	3 tumor-train	0.007	0.022	0.01	0.065	0.071	0.057	0.024	0.293	0.002	0.008	0.011	0.026	0.022	0.947	0.016	0.605	0.671	0.143	0.017	0.895	0.185	0.21	0.031	0.017	0.025	0.036	0.026	0.019	0.018	0.042	0.01	0.013	0.117	0.104	0.067	0.018	0.01	0.124	0.094	0.055	0.055	0.032	0.015	0.031	0.028	0.054
325	Nova20	F5	3 tumor-train	0	0.026	0	0.058	0.014	0.008	0	0.145	0	0	0.01	0.015	0	0.931	0.006	0.905	0.911	0.059	0.017	0.949	0.132	0.095	0.016	0.005	0.017	0.006	0.012	0	0.004	0.011	0	0	0.007	0.038	0	0	0	0.032	0.05	0.018	0.032	0.005	0.005	0.005	0.005	0.022
326	Nova20	G1	4 tumor-test	0	0	0	0.691	0.66	0.652	0.651	0.598	0.03	0.015	0.038	0	0.015	0.928	0.359	0.726	0.834	0	0.535	0.938	0.254	0.255	0.017	0	0.004	0.005	0.005	0.013	0	0.007	0	0	0.008	0.02	0.05	0.007	0.023	0.01	0.042	0.009	0.009	0.457	0.435	0.327	0.483	0.5
327	Nova20	G2	4 tumor-test	0.021	0.047	0.031	0.036	0.046	0.021	0.049	0.214	0	0	0	0.008	0.009	0.888	0	0.823	0.849	0	0.067	0.914	0.128	0.074	0.018	0.002	0.012	0.007	0.013	0	0.003	0.007	0	0.006	0.006	0.009	0.05	0	0	0.028	0.022	0.026	0.021	0.051	0.056	0.036	0.052	0.062
328	Nova20	G9	3 tumor-train	0.066	0.066	0.06	0.086	0.057	0.068	0.038	0.073	0.006	0.006	0.025	0.037	0.05	0.891	0.005	0.846	0.881	0.067	0	0.889	0.143	0.158	0.036	0.017	0.019	0.026	0.018	0.017	0.004	0.021	0.008	0.007	0.024	0.022	0.023	0.005	0.02	0.041	0.04	0.041	0.016	0.026	0.028	0.021	0.042	0.056
329	Nova20	H1	3 tumor-train	0.075	0.141	0.105	0.094	0.083	0.069	0.023	0.252	0.011	0.007	0.06	0.03	0.117	0.931	0.016	0.767	0.856	0.306	0.075	0.86	0.115	0.146	0.05	0.018	0.036	0.038	0.058	0.042	0.013	0.034	0.004	0.013	0.125	0.11	0.102	0.007	0.01	0.095	0.126	0.069	0.07	0.04	0.035	0.031	0.042	0.088
330	Nova20	H4	3 tumor-train	0.004	0.007	0.004	0.11	0.064	0.053	0.033	0.236	0.005	0.005	0.025	0.015	0.023	0.888	0.01	0.727	0.805	0.105	0.017	0.84	0.204	0.163	0.044	0.02	0.034	0.033	0.03	0.029	0.01	0.028	0.008	0.001	0.071	0.066	0.059	0.014	0.009	0.091	0.079	0.063	0.051	0.013	0.015	0.014	0.019	0.041
331	Nova20	H7	3 tumor-train	0.004	0.01	0.007	0.082	0.019	0.009	0	0.064	0	0	0.373	0	0.058	0.883	0.018	0.869	0.865	0.362	0	0.964	0.037	0.021	0.027	0.014	0.014	0.047	0.016	0.01	0.011	0.013	0	0	0.01	0.018	0.078	0.008	0.009	0	0.012	0.009	0.01	0.015	0	0	0.014	0.014
332	Nova21	B12	1 normal-train	0	0	0	0.084	0.061	0	0	0.138	0	0	0	0.01	0.043	0.969	0	0.866	0.913	0.028	0	0.954	0.163	0.169	0.006	0	0	0.005	0	0.005	0	0.01	0	0	0.011	0	0	0	0.006	0.031	0.009	0.003	0.024	0	0.009	0.036	0	0
333	Nova21	C11	3 tumor-train	0.004	0.006	0.004	0.193	0.181	0.154	0.1	0.149	0.004	0.009	0.011	0.024	0.172	0.886	0.212	0.828	0.875	0.192	0.396	0.59	0.231	0.206	0.021	0.015	0.022	0.017	0.011	0.012	0.006	0.013	0.008	0.089	0.146	0.158	0.145	0.02	0.014	0.227	0.213	0.26	0.24	0.251	0.253	0.24	0.207	0.233
334	Nova21	C12	1 normal-train	0.098	0.089	0.098	0.049	0.051	0.009	0	0.087	0	0.007	0.008	0	0.014	0.968	0	0.879	0.879	0.064	0.005	0.969	0.093	0.031	0.016	0	0.016	0.008	0.004	0.005	0.012	0.012	0	0	0.019	0	0.015	0.004	0.006	0.025	0.048	0.006	0.006	0.006	0.006	0.02	0.019	0
335	Nova21	D12	2 normal-test	0.029	0.034	0.017	0.046	0.042	0.043	0.01	0.077	0	0	0.003	0.008	0	0.902	0.008	0.849	0.859	0.084	0.002	0.935	0.084	0.052	0.008	0.007	0.022	0.009	0.006	0	0.002	0.002	0.004	0	0.026	0.025	0.006	0.019	0.024	0.036	0.051	0.025	0.009	0	0	0	0	0
336	Nova21	E12	2 normal-test	0.033	0.033	0.025	0.043	0.027	0.007	0.003	0.093	0	0	0.017	0.005	0.007	0.943	0	0.885	0.911	0.083	0	0.939	0.097	0.052	0.021	0.009	0.006	0.007	0.01	0	0	0.003	0.006	0.01	0.031	0.017	0.035	0.003	0.005	0.01	0.04	0.008	0.004	0.005	0.01	0.006	0.011	0
337	Nova21	F12	2 normal-test	0.007	0.021	0.007	0.046	0.007	0.004	0.004	0.062	0.006	0	0.008	0	0.011	0.952	0.009	0.837	0.899	0.122	0	0.97	0.076	0.039	0.004	0	0	0	0.008	0.004	0.013	0	0	0	0.012	0.008	0	0	0	0.014	0.022	0.019	0.008	0	0	0.011	0	0
338	Nova21	G11	3 tumor-train	0.334	0.338	0.302	0.34	0.272	0.33	0.022	0.11	0.003	0.001	0.238	0.212	0.009	0.892	0.088	0.693	0.774	0.37	0.449	0.507	0.228	0.148	0.167	0.1	0.151	0.197	0.057	0.346	0.051	0.21	0.081	0.084	0.418	0.369	0.329	0.053	0.198	0.408	0.398	0.423	0.365	0.293	0.252	0.255	0.32	0.305
339	Nova21	G12	1 normal-train	0.008	0.011	0	0.015	0.011	0.005	0	0.099	0	0	0.011	0	0.007	0.832	0.005	0.912	0.828	0.079	0	0.915	0.086	0.029	0.005	0.005	0.01	0.002	0.007	0.009	0.002	0.002	0	0.004	0.007	0.002	0	0	0	0.006	0.011	0.01	0.016	0.005	0	0	0	0
340	Nova21	H11	3 tumor-train	0.008	0.029	0.013	0.078	0.051	0.037	0.07	0.131	0.012	0.01	0.036	0.03	0.052	0.883	0.006	0.758	0.801	0.084	0.087	0.912	0.107	0.052	0.02	0.013	0.017	0.015	0.008	0.011	0.013	0.018	0.012	0	0.033	0.056	0.05	0.012	0.003	0.051	0.051	0.053	0.04	0.078	0.072	0.065	0.06	0.067
341	Nova21	H12	1 normal-train	0.01	0.019	0.003	0.044	0.013	0.011	0.006	0.055	0	0	0	0.008	0	0.885	0.004	0.85	0.889	0.048	0.021	0.958	0.086	0.044	0.015	0.013	0.006	0.006	0.004	0	0.002	0.002	0.002	0.011	0.016	0.02	0.019	0.002	0	0.014	0.012	0.004	0.01	0.008	0.016	0	0	0.004
342	Nova22-1	A7	3 tumor-train	0.028	0.044	0.031	0.098	0.087	0.051	0.029	0.28	0.007	0.001	0.036	0.029	0.056	0.886	0.013	0.609	0.696	0.224	0.058	0.856	0.213	0.207	0.045	0.018	0.037	0.023	0.03	0.032	0.019	0.063	0.015	0	0.146	0.146	0.053	0.013	0.015	0.16	0.123	0.079	0.062	0.043	0.025	0.028	0.04	0.068
343	Nova22-1	A8	4 tumor-test	0.018	0.026	0.019	0.062	0.046	0.03	0.018	0.168	0.002	0.002	0.017	0.015	0.029	0.917	0.008	0.783	0.813	0.134	0.011	0.887	0.144	0.092	0.024	0.016	0.022	0.013	0.017	0.03	0.013	0.022	0.008	0.003	0.066	0.064	0.043	0.008	0.004	0.048	0.065	0.044	0.026	0.012	0.018	0.017	0.021	0.032
344	Nova22-1	A9	1 normal-train	0.011	0.026	0.022	0.045	0.011	0.021	0.009	0.088	0	0	0.034	0.013	0.038	0.931	0.014	0.751	0.831	0.109	0.048	0.915	0.064	0.052	0.018	0.007	0.011	0.008	0.008	0	0.007	0.017	0	0.007	0.037	0.027	0.023	0	0	0.038	0.021	0.02	0.017	0.014	0	0.007	0.012	0.006
345	Nova22-1	B7	3 tumor-train	0.011	0.017	0.01	0.104	0.088	0.082	0.043	0.254	0	0.001	0.009	0.009	0.05	0.874	0.006	0.765	0.811	0.104	0.022	0.853	0.144	0.093	0.028	0.008	0.018	0.021	0.02	0.013	0.004	0.014	0.009	0.004	0.04	0.034	0.036	0.007	0.005	0.054	0.043	0.036	0.012	0.019	0.021	0.002	0.006	0.015
346	Nova22-1	B8	4 tumor-test	0.068	0.079	0.066	0.168	0.081	0.092	0.111	0.152	0.039	0.033	0.086	0.08	0.04	0.928	0.017	0.764	0.846	0.111	0.087	0.896	0.19	0.107	0.047	0.03	0.036	0.047	0.036	0.048	0.011	0.036	0.034	0.002	0.063	0.052	0.056	0.026	0.019	0.052	0.07	0.056	0.05	0.157	0.156	0.135	0.12	0.154
347	Nova22-1	C7	4 tumor-test	0.029	0.029	0.022	0.145	0.026	0.048	0.015	0.093	0.008	0.008	0.032	0.014	0.151	0.916	0.041	0.755	0.911	0.102	0.017	0.815	0.149	0.088	0.027	0.014	0.015	0.054	0.018	0.049	0	0.016	0.007	0.011	0.039	0.044	0	0.01	0	0.05	0.041	0.044	0.05	0.017	0.009	0.01	0.046	0.051
348	Nova22-1	C8	4 tumor-test	0.302	0.311	0.296	0.475	0.435	0.423	0.331	0.195	0.334	0.275	0.491	0.351	0.106	0.913	0.467	0.799	0.85	0.075	0.456	0.878	0.399	0.331	0.319	0.32	0.413	0.442	0.427	0.426	0.286	0.394	0.106	0.221	0.39	0.408	0.424	0.255	0.385	0.5	0.483	0.509	0.421	0.511	0.488	0.457	0.463	0.467
349	Nova22-1	C9	1 normal-train	0.024	0.012	0	0.056	0	0	0	0.08	0.009	0.009	0	0.008	0	0.922	0	0.861	0.867	0.178	0	0.952	0.06	0.034	0.004	0	0.004	0.018	0.004	0	0	0.004	0	0	0.036	0.012	0	0	0	0.008	0.023	0.004	0.004	0	0	0	0.006	0
350	Nova22-1	D7	4 tumor-test	0	0	0	0.188	0.077	0.108	0	0.056	0	0	0.043	0.038	0	0.868	0	0.785	0.867	0.091	0.043	0.906	0.095	0.063	0.005	0.009	0.019	0.006	0.006	0.006	0	0	0.034	0	0	0.007	0.02	0.013	0	0.024	0.023	0.018	0.009	0.127	0.089	0.1	0.167	0.067
351	Nova22-1	D9	1 normal-train	0	0	0.006	0.038	0.026	0.007	0.016	0.067	0	0	0.014	0.007	0	0.893	0.006	0.84	0.872	0.024	0.011	0.942	0.134	0.069	0.012	0.009	0.006	0.015	0.009	0	0	0.021	0	0.006	0.01	0.009	0.011	0.006	0	0.013	0.007	0.006	0.013	0.018	0.012	0.006	0	0.005
352	Nova22-1	E7	5 liver disease-train	0.005	0.002	0.003	0.042	0.014	0.005	0.007	0.108	0.001	0.003	0.002	0.002	0.005	0.847	0.01	0.655	0.759	0.073	0.002	0.898	0.065	0.068	0.01	0.006	0.006	0.004	0.004	0.008	0.004	0.008	0	0.005	0.01	0.019	0.004	0.002	0.006	0.014	0.018	0.007	0.012	0.002	0.006	0.006	0.007	0.01
353	Nova22-1	E8	2 normal-test	0.018	0.048	0.037	0.038	0	0.004	0	0.059	0	0	0.017	0	0	0.898	0	0.869	0.899	0.101	0.006	0.923	0.053	0.054	0.012	0.008	0.012	0.004	0.011	0	0.01	0.007	0	0	0.038	0.033	0.01	0	0	0.023	0.024	0.02	0.008	0.017	0	0.009	0	0.007
354	Nova22-1	E9	1 normal-train	0.003	0.016	0	0.056	0.027	0.005	0	0.143	0	0	0.008	0.004	0.011	0.867	0.004	0.825	0.833	0.054	0	0.94	0.087	0.036	0.011	0.002	0.012	0.01	0	0.003	0	0.004	0.003	0.005	0.017	0.012	0.016	0.002	0	0.007	0.015	0	0.009	0.004	0	0	0	0.003
355	Nova22-1	F8	2 normal-test	0.019	0.028	0.023	0.031	0.029	0.02	0.006	0.11	0	0.002	0.015	0.003	0.027	0.911	0.011	0.783	0.829	0.09	0.022	0.919	0.098	0.057	0.016	0.013	0.011	0.026	0.017	0.007	0.005	0.016	0.005	0	0.048	0.035	0.032	0.006	0.005	0.021	0.045	0.008	0.021	0.014	0.005	0.014	0.013	0.021
356	Nova22-1	F9	1 normal-train	0	0.022	0.006	0.042	0.015	0.023	0.01	0.07	0	0	0	0	0	0.897	0	0.826	0.879	0.059	0.015	0.918	0.116	0.063	0.006	0.009	0.024	0.021	0	0.03	0	0.008	0	0	0.009	0.033	0.026	0	0	0.005	0.018	0.008	0.006	0.017	0.004	0.005	0.019	0.029
357	Nova22-1	G7	3 tumor-train	0.005	0.02	0.003	0.061	0.058	0.046	0.022	0.151	0.001	0.003	0.012	0.013	0.023	0.886	0.01	0.742	0.816	0.08	0.045	0.905	0.12	0.101	0.027	0.01	0.019	0.018	0.019	0.012	0.01	0.022	0.013	0.007	0.053	0.078	0.038	0.007	0	0.07	0.052	0.052	0.03	0.013	0.008	0.009	0.012	0.037
358	Nova22-1	G8	1 normal-train	0.056	0.113	0.118	0.066	0.038	0.03	0	0.178	0.026	0	0.062	0	0.071	0.918	0.029	0.777	0.865	0.032	0.104	0.946	0.054	0.032	0.056	0.008	0.008	0.011	0.011	0.011	0	0.041	0	0	0.045	0.062	0.068	0.011	0.03	0.05	0.049	0.044	0.036	0	0.012	0.013	0.046	0.048
359	Nova22-1	H7	3 tumor-train	0.008	0.016	0.008	0.094	0.074	0.067	0.017	0.22	0.003	0.004	0.033	0.02	0.114	0.921	0.013	0.685	0.772	0.301	0.024	0.86	0.202	0.198	0.034	0.011	0.025	0.027	0.029	0.015	0.01	0.032	0.008	0.003	0.095	0.1	0.067	0.011	0.002	0.093	0.093	0.08	0.056	0.02	0.017	0.014	0.027	0.049
360	Nova22-1	H8	1 normal-train	0.007	0.007	0.007	0.058	0.041	0.017	0.009	0.145	0.005	0.005	0	0.007	0.03	0.934	0.02	0.851	0.855	0	0	0.951	0.05	0.04	0.013	0.007	0.007	0.004	0.007	0	0	0.013	0	0.027	0.024	0.014	0.012	0.003	0	0.035	0.03	0.008	0.015	0	0	0.006	0.023	0.007
361	Nova22-2	B12	3 tumor-train	0.353	0.333	0.318	0.485	0.392	0.364	0.088	0.192	0	0	0.128	0.026	0.275	0.893	0	0.537	0.472	0	0.238	0.838	0.2	0.105	0.022	0.004	0.013	0.015	0.016	0	0	0.015	0	0.047	0.01	0.016	0.014	0.007	0.014	0.039	0.011	0.018	0.009	0.158	0.158	0.213	0.239	0.286
362	Nova22-2	C11	3 tumor-train	0.757	0.74	0.714	0.649	0.497	0.642	0.008	0.077	0.02	0.024	0.398	0.454	0.463	0.936	0.394	0.616	0.715	0.074	0.555	0.419	0.614	0.626	0.288	0.111	0.203	0.208	0.082	0.429	0.117	0.458	0.197	0.004	0.672	0.626	0.566	0.224	0.468	0.714	0.708	0.81	0.756	0.731	0.718	0.582	0.593	0.721
363	Nova22-2	D11	3 tumor-train	0.01	0.01	0.003	0.691	0.638	0.654	0.16	0.14	0.007	0.007	0.124	0.116	0.173	0.923	0.002	0.447	0.534	0.669	0.531	0.798	0.393	0.371	0.013	0.01	0.007	0.011	0.014	0.005	0.003	0.008	0.012	0.012	0.012	0.011	0.008	0.003	0.009	0.023	0.021	0.015	0.012	0.687	0.658	0.376	0.345	0.617
364	Nova22-2	D12	3 tumor-train	0.01	0.006	0.003	0.087	0.042	0.033	0.016	0.178	0.004	0.004	0.012	0.028	0	0.902	0	0.704	0.812	0.062	0.019	0.932	0.074	0.089	0.021	0.009	0.017	0.018	0.016	0.02	0.003	0.015	0.007	0.008	0.044	0.053	0.011	0.002	0	0.049	0.04	0.036	0.018	0.031	0.021	0.014	0.023	0.045
365	Nova22-2	E11	5 liver disease-train	0	0.022	0	0.032	0.017	0	0.031	0.107	0	0	0.017	0.011	0.019	0.907	0.01	0.734	0.8	0.05	0	0.933	0.123	0.152	0.023	0.018	0.026	0.013	0.025	0.006	0	0.005	0	0.012	0.024	0.021	0	0	0	0.007	0.023	0.013	0	0	0.019	0	0.01	0.01
366	Nova22-2	E12	3 tumor-train	0.001	0	0.001	0.116	0.059	0.091	0.018	0.118	0.001	0.002	0.003	0.015	0.008	0.908	0.001	0.768	0.817	0.054	0.088	0.914	0.078	0.096	0.029	0.013	0.043	0.047	0.046	0.04	0.002	0.03	0.012	0.003	0.017	0.031	0.054	0.003	0.003	0.045	0.024	0.048	0.006	0.025	0.027	0.03	0.048	0.054
367	Nova22-2	F11	3 tumor-train	0	0.011	0	0.121	0.019	0.024	0	0.061	0	0	0.026	0.012	0	0.856	0	0.672	0.806	0.144	0.012	0.851	0.083	0.086	0.017	0.004	0.024	0.021	0	0.013	0.005	0.014	0	0	0.049	0.044	0.064	0.013	0.013	0.044	0.024	0.013	0.013	0.017	0.017	0.018	0	0
368	Nova22-2	F12	4 tumor-test	0	0	0	0.214	0.214	0.168	0.132	0.53	0	0.007	0	0	0	0.903	0	0.677	0.851	0.038	0	0.948	0.408	0.258	0.163	0.135	0.078	0.071	0.058	0.149	0.037	0.112	0.07	0.01	0.162	0.158	0.085	0.032	0	0.041	0.04	0.016	0.015	0.232	0.224	0.247	0.18	0.233
369	Nova22-2	G10	4 tumor-test	0.01	0.02	0.041	0.155	0.049	0.034	0	0.212	0	0	0.011	0	0	0.887	0	0.717	0.776	0.038	0.008	0.949	0.155	0.061	0.012	0.004	0.018	0.014	0.015	0.006	0	0.023	0	0.009	0.046	0.076	0	0	0	0.029	0.067	0.012	0.006	0.007	0.021	0.015	0.011	0.044
370	Nova22-2	G12	3 tumor-train	0.007	0.029	0.008	0.04	0.018	0.029	0.011	0.131	0	0.004	0.024	0.007	0.02	0.923	0	0.795	0.84	0.017	0.006	0.942	0.149	0.189	0.009	0.002	0.006	0.003	0.01	0.005	0.003	0.01	0	0.006	0.054	0.025	0.026	0.004	0	0.087	0.028	0.069	0.035	0	0	0.006	0.013	0.03
371	Nova22-2	H10	4 tumor-test	0	0	0	0.04	0.028	0.005	0.02	0.114	0.005	0.006	0	0.006	0.011	0.916	0	0.793	0.844	0.038	0.008	0.935	0.142	0.048	0.021	0.003	0.01	0.015	0.02	0	0	0	0	0.006	0.018	0.02	0	0	0	0.011	0.021	0.02	0.015	0.024	0.012	0.006	0.012	0.013
372	Nova23	A2	4 tumor-test	0	0.01	0	0.04	0.01	0.012	0.005	0.097	0	0	0.018	0.016	0.011	0.92	0.005	0.818	0.871	0.177	0.022	0.896	0.043	0.037	0.01	0	0.01	0.005	0	0	0	0.009	0	0.012	0.011	0.021	0.006	0	0	0.014	0.007	0.01	0.007	0.007	0.003	0	0	0
373	Nova23	A3	3 tumor-train	0.007	0.001	0	0.178	0.215	0.201	0.141	0.192	0	0.002	0.008	0.007	0	0.931	0	0.82	0.863	0.222	0.264	0.935	0.159	0.119	0.018	0.008	0.025	0.015	0.016	0.008	0.009	0.029	0.022	0.005	0.095	0.105	0.122	0.054	0.078	0.13	0.108	0.15	0.131	0.135	0.123	0.125	0.146	0.17
374	Nova23	A4	3 tumor-train	0.064	0.066	0.062	0.073	0.029	0.054	0.011	0.075	0.01	0.01	0.09	0.068	0.034	0.897	0.072	0.843	0.841	0.106	0.051	0.837	0.127	0.106	0.065	0.04	0.058	0.036	0.024	0.047	0.007	0.043	0.027	0.037	0.087	0.073	0.058	0.006	0.011	0.066	0.078	0.099	0.084	0.09	0.077	0.086	0.083	0.102
375	Nova23	B2	4 tumor-test	0.059	0.206	0.079	0.058	0.045	0.025	0.021	0.395	0.002	0.005	0.032	0.013	0.485	0.909	0.008	0.491	0.567	0.139	0.035	0.936	0.503	0.552	0.013	0.007	0.013	0.014	0.018	0.014	0.006	0.03	0.003	0	0.043	0.049	0.022	0.003	0	0.082	0.065	0.057	0.048	0.025	0.031	0.027	0.128	0.065
376	Nova23	B5	3 tumor-train	0	0.005	0	0.05	0.027	0.005	0.014	0.116	0.004	0.008	0	0.006	0	0.907	0	0.774	0.789	0.075	0.011	0.898	0.085	0.042	0.026	0.008	0.027	0.023	0.018	0.015	0	0.015	0.004	0.005	0.019	0.023	0.023	0.002	0.007	0.046	0.032	0.017	0.019	0.003	0.003	0.008	0.006	0.017
377	Nova23	C2	4 tumor-test	0.037	0.044	0.037	0.078	0.052	0.024	0.026	0.056	0	0.003	0.048	0.012	0.033	0.912	0.027	0.843	0.886	0.147	0.023	0.909	0.227	0.092	0.025	0.005	0.029	0.013	0.02	0.021	0.004	0.03	0.005	0	0.067	0.052	0.037	0.009	0.007	0.038	0.062	0.03	0.021	0.007	0.01	0.029	0.021	0.055
378	Nova23	C4	4 tumor-test	0	0.004	0	0.108	0.04	0.09	0.038	0.197	0.003	0	0.019	0.017	0.086	0.887	0.007	0.683	0.706	0.11	0.033	0.89	0.094	0.151	0.031	0.019	0.023	0.024	0.013	0.02	0.009	0.041	0.002	0	0.102	0.063	0.057	0.004	0.004	0.07	0.046	0.052	0.043	0.023	0.013	0.02	0.066	0.076
379	Nova23	D1	1 normal-train	0.005	0.012	0.007	0.066	0.015	0.007	0.011	0.099	0	0	0.016	0.008	0.031	0.945	0.006	0.81	0.86	0.167	0.032	0.965	0.047	0.034	0.008	0.004	0.011	0.017	0.008	0.008	0.003	0.007	0.005	0.014	0.039	0.039	0.026	0	0.008	0.021	0.026	0.011	0.018	0.007	0.007	0.007	0.01	0.018
380	Nova23	D2	3 tumor-train	0.628	0.674	0.632	0.444	0.234	0.223	0.002	0.017	0.002	0.006	0.009	0.029	0.003	0.875	0.031	0.746	0.847	0.575	0.039	0.211	0.667	0.592	0.069	0.01	0.008	0.013	0.03	0.008	0.004	0.013	0.003	0	0.114	0.086	0.045	0.002	0.004	0.043	0.066	0.058	0.034	0.052	0.111	0.114	0.119	0.142
381	Nova23	D4	3 tumor-train	0.001	0.004	0.004	0.057	0.025	0.023	0.009	0.114	0.004	0.005	0.007	0.017	0.007	0.848	0.007	0.665	0.719	0.032	0.005	0.862	0.107	0.073	0.019	0.008	0.015	0.019	0.008	0.008	0.004	0.018	0.004	0.007	0.029	0.028	0.022	0.008	0.005	0.038	0.033	0.019	0.021	0.015	0.016	0.014	0.011	0.021
382	Nova23	D6	3 tumor-train	0.004	0.01	0.002	0.274	0.234	0.238	0.296	0.5	0.002	0.004	0.007	0.022	0.023	0.891	0.006	0.628	0.621	0.15	0.307	0.878	0.321	0.333	0.086	0.043	0.06	0.056	0.029	0.071	0.013	0.079	0.077	0.027	0.201	0.225	0.19	0.092	0.025	0.271	0.249	0.283	0.221	0.261	0.243	0.243	0.193	0.198
383	Nova23	E1	2 normal-test	0	0.004	0.004	0.046	0.012	0.005	0.005	0.08	0	0	0.025	0.013	0	0.864	0	0.841	0.849	0.151	0.003	0.968	0.089	0.047	0.005	0.003	0.01	0.019	0	0.005	0	0	0	0.005	0.007	0.025	0.007	0	0	0.021	0.003	0.005	0.004	0.004	0	0.005	0.013	0.004
384	Nova23	E2	3 tumor-train	0.012	0.023	0.017	0.072	0.052	0.04	0.028	0.189	0	0.001	0.019	0.011	0.024	0.939	0.02	0.692	0.738	0.111	0.022	0.928	0.169	0.182	0.029	0.014	0.027	0.033	0.018	0.015	0.005	0.023	0.002	0.007	0.056	0.065	0.039	0.008	0.002	0.073	0.079	0.072	0.054	0.02	0.02	0.012	0.04	0.049
385	Nova23	E4	4 tumor-test	0.004	0.011	0.002	0.058	0.024	0.019	0.009	0.093	0.001	0.003	0.007	0.015	0.031	0.897	0.001	0.845	0.866	0.052	0.032	0.902	0.094	0.061	0.016	0.008	0.014	0.013	0.013	0.006	0.002	0.012	0.003	0.002	0.024	0.036	0.022	0.004	0.008	0.022	0.026	0.024	0.02	0.025	0.022	0.026	0.021	0.021
386	Nova23	E5	4 tumor-test	0.002	0.006	0.004	0.031	0.032	0.017	0.003	0.112	0	0	0.005	0.008	0.008	0.841	0	0.741	0.778	0.119	0.013	0.909	0.084	0.06	0.023	0.007	0.008	0.017	0.012	0.008	0.003	0.012	0.002	0	0.025	0.03	0.012	0.005	0.008	0.039	0.026	0.021	0.018	0.013	0.006	0.01	0.014	0.031
387	Nova23	E6	3 tumor-train	0.005	0.008	0.009	0.459	0.506	0.498	0.435	0.539	0.006	0.004	0.012	0.012	0.009	0.898	0.002	0.482	0.494	0.329	0.125	0.747	0.292	0.185	0.008	0.003	0.006	0.011	0.011	0.005	0.001	0.01	0.003	0.003	0.009	0.015	0.013	0.006	0.006	0.018	0.011	0.017	0.009	0.602	0.586	0.544	0.571	0.554
388	Nova23	F1	6 liver disease-test	0.006	0.018	0.006	0.046	0.032	0.003	0.003	0.117	0	0	0.006	0.005	0.027	0.95	0.014	0.837	0.882	0.09	0	0.952	0.076	0.038	0.016	0	0.016	0	0.003	0.006	0.003	0.006	0	0	0.013	0.012	0.009	0	0	0.015	0.032	0.002	0.004	0	0.005	0	0	0.035
389	Nova23	F2	4 tumor-test	0.068	0.087	0.078	0.216	0.126	0.119	0.026	0.151	0.001	0	0.015	0.009	0.039	0.917	0.002	0.771	0.798	0.153	0.014	0.775	0.266	0.268	0.03	0.013	0.005	0.009	0.01	0.021	0.003	0.018	0.005	0	0.147	0.105	0.121	0.009	0.016	0.108	0.14	0.046	0.042	0.021	0.01	0.009	0.021	0.053
390	Nova23	F3	3 tumor-train	0.004	0.01	0.007	0.088	0.056	0.135	0.061	0.169	0.074	0.041	0.373	0.298	0.058	0.927	0.004	0.676	0.781	0.362	0.271	0.458	0.379	0.256	0.28	0.161	0.211	0.206	0.193	0.257	0.026	0.178	0.109	0.002	0.163	0.071	0.078	0.049	0.009	0.197	0.142	0.135	0.058	0.389	0.354	0.364	0.33	0.342
391	Nova23	G5	3 tumor-train	0	0.005	0	0.049	0.031	0.007	0.01	0.113	0.008	0.003	0.018	0.007	0.012	0.898	0	0.808	0.827	0.058	0.007	0.885	0.063	0.046	0.018	0.004	0.009	0.011	0.009	0.012	0.004	0.022	0	0	0.011	0.02	0.011	0.002	0	0.03	0.018	0.008	0.012	0.002	0.005	0.007	0.007	0.012
392	Nova23	H1	4 tumor-test	0.33	0.357	0.338	0.598	0.554	0.575	0.009	0.561	0	0.001	0.041	0.026	0.018	0.92	0.002	0.625	0.769	0.274	0.347	0.873	0.505	0.413	0.012	0.003	0.016	0.018	0.006	0.009	0.004	0.016	0.005	0.004	0.49	0.496	0.519	0.028	0.308	0.558	0.519	0.597	0.587	0.497	0.413	0.277	0.494	0.499
393	Nova23	H3	3 tumor-train	0.02	0.048	0.033	0.096	0.049	0.055	0.012	0.207	0.002	0.002	0.039	0.013	0.049	0.898	0.015	0.705	0.791	0.203	0.036	0.88	0.178	0.112	0.027	0.011	0.02	0.018	0.02	0.013	0.009	0.021	0.005	0.012	0.084	0.084	0.051	0.007	0.004	0.098	0.09	0.082	0.045	0.012	0.019	0.013	0.018	0.04
394	Nova23	H4	3 tumor-train	0.003	0.008	0.004	0.075	0.043	0.033	0.006	0.137	0.004	0.002	0.014	0.01	0.013	0.907	0.007	0.75	0.768	0.12	0.014	0.899	0.155	0.15	0.02	0.008	0.012	0.017	0.014	0.003	0.003	0.012	0.006	0.003	0.041	0.05	0.051	0.004	0.009	0.052	0.06	0.03	0.015	0.013	0.009	0.018	0.019	0.022
395	Nova23	H5	3 tumor-train	0.002	0.011	0.002	0.05	0.026	0.017	0.009	0.096	0.002	0.002	0.014	0.006	0	0.853	0.002	0.82	0.864	0.099	0.027	0.892	0.136	0.072	0.02	0.011	0.018	0.027	0.009	0.01	0.008	0.015	0.008	0.003	0.028	0.027	0	0.007	0	0.028	0.023	0.01	0.006	0.009	0.005	0	0.008	0.02
396	Nova24-1	A12	4 tumor-test	0.005	0.005	0.005	0.379	0.346	0.344	0.138	0.201	0.005	0.013	0.031	0.071	0.022	0.861	0.204	0.623	0.738	0.515	0.413	0.625	0.561	0.484	0.107	0.017	0.015	0.017	0.012	0.008	0.009	0.015	0	0.012	0.198	0.327	0.217	0.046	0.077	0.456	0.353	0.353	0.333	0.51	0.503	0.448	0.421	0.162
397	Nova24-1	B12	3 tumor-train	0	0	0	0.107	0.051	0.017	0.04	0.071	0.008	0	0	0.036	0	0.785	0	0.922	0.906	0.059	0.039	0.909	0.121	0.062	0.041	0.008	0.04	0.022	0.032	0.06	0	0.036	0.02	0.03	0.14	0.165	0.059	0.024	0	0.027	0.011	0.04	0.032	0.031	0	0.031	0.017	0.019
398	Nova24-1	C12	4 tumor-test	0.353	0.383	0.353	0.362	0.391	0.476	0.246	0.298	0.106	0.072	0.567	0.553	0.439	0.885	0.026	0.877	0.861	0.443	0.202	0.58	0.531	0.518	0.152	0.023	0.132	0.088	0.015	0.122	0.009	0.2	0.035	0	0.316	0.325	0.417	0.072	0.052	0.362	0.36	0.364	0.318	0.333	0.326	0.335	0.309	0.349
399	Nova24-1	D10	4 tumor-test	0.002	0.012	0.005	0.047	0.022	0.014	0.008	0.156	0	0.002	0.01	0.003	0.004	0.873	0	0.826	0.873	0.06	0.007	0.921	0.07	0.047	0.02	0.01	0.021	0.008	0.005	0.013	0	0.01	0.002	0.003	0.012	0.01	0.032	0.002	0.006	0.019	0.01	0.01	0.006	0.005	0.003	0.012	0.007	0.005
400	Nova24-1	D11	3 tumor-train	0.045	0.046	0.043	0.419	0.334	0.337	0.102	0.403	0	0.002	0.026	0.016	0.014	0.862	0.004	0.468	0.528	0.049	0.249	0.87	0.266	0.243	0.013	0.005	0.012	0.009	0.011	0.008	0.004	0.015	0.001	0	0.087	0.12	0.074	0.005	0.042	0.136	0.135	0.153	0.112	0.348	0.326	0.306	0.296	0.251
401	Nova24-1	E11	3 tumor-train	0.003	0.004	0.004	0.494	0.524	0.553	0.004	0.148	0.003	0.011	0.009	0.028	0.032	0.878	0.001	0.478	0.495	0.379	0.532	0.871	0.507	0.522	0.284	0.273	0.264	0.313	0.258	0.374	0.2	0.26	0.14	0.005	0.252	0.304	0.346	0.119	0.022	0.3	0.231	0.272	0.205	0.307	0.296	0.282	0.287	0.316
402	Nova24-1	F11	4 tumor-test	0.274	0.28	0.257	0.322	0.241	0.261	0.002	0.074	0.018	0.02	0.204	0.203	0.009	0.881	0.341	0.599	0.676	0.274	0.352	0.809	0.307	0.288	0.125	0.122	0.12	0.145	0.139	0.151	0.166	0.18	0.188	0.076	0.252	0.26	0.259	0.17	0.081	0.216	0.271	0.303	0.259	0.217	0.208	0.213	0.222	0.254
403	Nova24-1	G10	4 tumor-test	0.011	0.017	0.011	0.06	0.01	0	0.011	0.103	0	0.011	0.005	0.012	0	0.849	0	0.82	0.884	0.057	0.009	0.951	0.062	0.023	0.011	0.005	0.008	0.013	0.006	0.003	0	0.003	0	0	0.011	0.017	0.02	0.002	0.004	0.017	0.014	0.025	0.008	0.004	0.004	0.005	0.005	0.006
404	Nova24-1	H10	3 tumor-train	0.009	0.005	0.005	0.042	0.021	0.02	0.02	0.071	0	0.001	0.024	0.022	0.036	0.904	0.005	0.73	0.832	0.084	0.006	0.924	0.156	0.085	0.04	0.021	0.016	0.011	0.014	0.014	0.008	0.017	0.011	0.002	0.037	0.03	0.023	0.007	0.003	0.014	0.023	0.03	0.014	0.013	0.016	0.019	0.013	0.018
405	Nova24-1	H11	3 tumor-train	0.409	0.401	0.36	0.37	0.286	0.329	0.017	0.398	0.026	0.028	0.253	0.129	0.105	0.878	0	0.74	0.795	0.407	0.242	0.669	0.246	0.185	0.16	0.1	0.154	0.154	0.164	0.186	0.034	0.122	0.194	0	0.328	0.332	0.345	0.138	0.282	0.36	0.321	0.399	0.381	0.319	0.306	0.289	0.281	0.412
406	Nova24-2	A10	3 tumor-train	0.007	0.022	0.01	0.056	0	0.09	0.013	0.088	0	0	0	0.043	0.022	0.88	0	0.714	0.794	0.143	0.104	0.918	0.143	0.103	0	0.01	0	0	0.043	0	0	0.033	0.012	0	0.032	0.027	0.067	0.027	0	0.061	0.022	0.034	0.054	0.062	0.061	0.032	0.06	0.067
407	Nova24-2	A4	1 normal-train	0	0	0	0.039	0.012	0.01	0	0.069	0	0	0	0	0.013	0.892	0	0.791	0.894	0.059	0	0.94	0.043	0.009	0.01	0.003	0.004	0	0.005	0.005	0	0.007	0	0	0.019	0.004	0.011	0.01	0	0.016	0.003	0.032	0	0.005	0.005	0.011	0	0
408	Nova24-2	A7	3 tumor-train	0	0	0	0.014	0.006	0	0.011	0.103	0	0	0	0	0	0.894	0	0.802	0.91	0.12	0.014	0.917	0.068	0.078	0	0	0.013	0.014	0	0	0	0.009	0	0	0.008	0.008	0.051	0.016	0.009	0.011	0.011	0	0	0.034	0.023	0	0.013	0.016
409	Nova24-2	B5	3 tumor-train	0.03	0.032	0.031	0.142	0.045	0.033	0.009	0.053	0.005	0.005	0.028	0.015	0.048	0.904	0.011	0.706	0.798	0.105	0.056	0.802	0.11	0.12	0.035	0.023	0.038	0.031	0.019	0.045	0.03	0.045	0.025	0.003	0.05	0.057	0.05	0.012	0.028	0.078	0.072	0.049	0.058	0.036	0.03	0.025	0.027	0.036
410	Nova24-2	B6	3 tumor-train	0.004	0.005	0	0.542	0.523	0.6	0.028	0.052	0.284	0.121	0.143	0.192	0.024	0.878	0	0.692	0.812	0.575	0.618	0.734	0.428	0.331	0.477	0.419	0.43	0.486	0.483	0.477	0.403	0.47	0.411	0.16	0.416	0.42	0.425	0.212	0.215	0.453	0.452	0.562	0.423	0.329	0.314	0.33	0.308	0.571
411	Nova24-2	B7	4 tumor-test	0.083	0.102	0.094	0.104	0.088	0.113	0.01	0.235	0.006	0.009	0.055	0.038	0.038	0.901	0.045	0.648	0.661	0.209	0.06	0.876	0.129	0.132	0.083	0.051	0.052	0.086	0.053	0.054	0.033	0.043	0.025	0.023	0.098	0.098	0.035	0.033	0	0.083	0.092	0.113	0.096	0.1	0.108	0.08	0.056	0.071
412	Nova24-2	C5	3 tumor-train	0.023	0.031	0.026	0.245	0.2	0.227	0.014	0.048	0.022	0.017	0.086	0.06	0.065	0.856	0.021	0.644	0.643	0.257	0.204	0.773	0.318	0.307	0.091	0.055	0.097	0.143	0.13	0.122	0.043	0.116	0.066	0	0.143	0.114	0.076	0.02	0.046	0.154	0.158	0.207	0.168	0.11	0.109	0.126	0.134	0.172
413	Nova24-2	D4	1 normal-train	0.004	0.008	0.008	0.063	0.018	0.004	0.005	0.096	0	0.003	0.01	0	0.029	0.879	0	0.762	0.884	0.054	0.011	0.922	0.031	0.019	0.02	0.013	0.01	0.009	0.009	0.008	0	0.004	0	0	0.005	0.012	0.011	0	0	0.004	0.012	0.008	0.004	0.004	0.004	0.008	0.006	0.01
414	Nova24-2	D5	3 tumor-train	0.021	0.045	0.027	0.638	0.592	0.519	0.381	0.663	0.009	0.004	0.469	0.31	0.597	0.912	0.289	0.434	0.437	0.492	0.372	0.888	0.386	0.214	0.029	0.009	0.038	0.04	0.018	0	0	0.02	0.002	0.003	0.14	0.23	0.174	0.022	0.025	0.273	0.214	0.275	0.238	0.54	0.471	0.525	0.416	0.523
415	Nova24-2	E5	3 tumor-train	0.05	0.079	0.047	0.147	0.105	0.097	0.029	0.236	0.005	0.007	0.051	0.022	0.07	0.896	0.024	0.59	0.716	0.242	0.053	0.768	0.173	0.176	0.058	0.015	0.054	0.043	0.028	0.035	0.027	0.07	0.017	0.019	0.226	0.167	0.127	0.025	0	0.141	0.102	0.069	0.063	0.065	0.043	0.045	0.074	0.111
416	Nova24-2	E6	3 tumor-train	0.229	0.234	0.204	0.385	0.312	0.281	0.036	0.11	0.003	0	0.138	0.126	0.077	0.911	0.26	0.794	0.858	0.323	0.321	0.894	0.201	0.076	0.277	0.253	0.272	0.358	0.318	0.297	0.241	0.281	0.297	0	0.307	0.275	0.368	0.244	0.311	0.339	0.342	0.383	0.349	0.207	0.122	0.232	0.173	0.281
417	Nova24-2	F1	3 tumor-train	0.406	0.421	0.419	0.747	0.719	0.683	0.396	0.503	0.505	0.477	0.553	0.769	0.66	0.869	0.707	0.692	0.815	0.159	0.762	0.794	0.594	0.462	0.02	0.02	0.012	0.018	0.016	0.009	0.015	0.043	0.004	0.052	0.341	0.369	0.335	0.078	0.164	0.539	0.492	0.721	0.612	0.662	0.606	0.715	0.624	0.63
418	Nova24-2	F2	3 tumor-train	0.043	0.055	0.061	0.107	0.054	0.091	0.016	0.05	0.037	0.032	0.13	0.143	0.011	0.805	0.088	0.572	0.634	0.043	0.057	0.705	0.151	0.062	0.1	0.074	0.089	0.128	0.11	0.125	0.038	0.098	0.092	0	0.122	0.027	0.026	0.024	0.01	0.146	0.098	0.155	0.128	0.208	0.201	0.194	0.153	0.164
419	Nova24-2	F4	1 normal-train	0	0.012	0	0.06	0.022	0.028	0.009	0.039	0	0.005	0.006	0.007	0.021	0.889	0	0.841	0.862	0.059	0.031	0.928	0.081	0.017	0.012	0.003	0.015	0.004	0.007	0	0	0.006	0	0	0.016	0.022	0.032	0	0	0.009	0.015	0	0	0	0	0	0.005	0.006
420	Nova24-2	G1	4 tumor-test	0	0.02	0	0.051	0.038	0.022	0.031	0.102	0.005	0.005	0.011	0.008	0	0.942	0.007	0.792	0.881	0.057	0.01	0.816	0.154	0.134	0.017	0.008	0.012	0.01	0.015	0.011	0	0.016	0.006	0.01	0.036	0.024	0.02	0.006	0	0.057	0.025	0.035	0	0.006	0	0	0.029	0
421	Nova24-2	G8	3 tumor-train	0.085	0.096	0.079	0.085	0.065	0.025	0	0.076	0	0	0.07	0.043	0.061	0.913	0	0.849	0.885	0.14	0.065	0.905	0.115	0.13	0.028	0	0.013	0.005	0.035	0.011	0	0.005	0	0	0.022	0.028	0.021	0.028	0	0.082	0.059	0.077	0.057	0.086	0.087	0.058	0.033	0.052
422	Nova24-2	G9	3 tumor-train	0.024	0.046	0.04	0.047	0.029	0.02	0.011	0.071	0.001	0.003	0.019	0.027	0.034	0.898	0.042	0.718	0.785	0.116	0.011	0.788	0.102	0.113	0.019	0.003	0.032	0.02	0.009	0.044	0.012	0.019	0.001	0	0.029	0.018	0.024	0	0.005	0.072	0.038	0.067	0.031	0.022	0.019	0.021	0.058	0.065
423	Nova24-2	H4	1 normal-train	0	0	0	0.036	0.024	0.016	0.011	0.117	0	0	0	0.013	0.011	0.91	0	0.864	0.878	0.109	0	0.941	0.077	0.048	0.031	0.006	0	0.015	0.015	0.007	0	0.005	0	0.011	0.02	0.007	0.019	0	0	0.026	0.02	0	0	0	0	0.011	0.022	0.012
424	Nova25	B4	3 tumor-train	0.108	0.138	0.12	0.178	0.116	0.074	0.093	0.118	0	0	0.177	0.125	0.031	0.957	0.035	0.909	0.835	0.208	0.153	0.847	0.09	0.055	0.022	0.017	0.015	0.007	0.007	0	0.017	0.006	0	0	0.042	0.036	0.015	0	0	0.021	0.011	0.021	0	0.074	0.065	0.094	0.095	0.105
425	Nova25	C4	3 tumor-train	0.009	0.019	0.005	0.143	0.098	0.099	0.038	0.161	0.007	0	0.016	0.005	0.012	0.901	0.033	0.784	0.792	0.048	0.069	0.866	0.252	0.194	0.017	0.004	0.012	0.012	0.007	0.027	0	0.012	0	0.008	0.044	0.067	0.052	0.003	0.006	0.076	0.051	0.096	0.02	0.063	0.067	0.062	0.061	0.082
426	Nova25	E1	5 liver disease-train	0	0	0	0.032	0.007	0	0	0.029	0	0	0.009	0	0	0.922	0	0.831	0.82	0.055	0	0.931	0.05	0.028	0.005	0.005	0.005	0.005	0.005	0.014	0	0	0	0	0.019	0.019	0	0	0	0.025	0.034	0.004	0	0	0	0.007	0	0.01
427	Nova25	E3	4 tumor-test	0.051	0.067	0.037	0.123	0.047	0.12	0.01	0.098	0	0	0.004	0.007	0.068	0.902	0.022	0.731	0.746	0.184	0.135	0.851	0.174	0.178	0.055	0.022	0.053	0.05	0.042	0.042	0.01	0.083	0.056	0.008	0.101	0.082	0.113	0.011	0.031	0.123	0.088	0.111	0.095	0.027	0.017	0.019	0.017	0.119
428	Nova25	E4	3 tumor-train	0.002	0.011	0.007	0.469	0.363	0.51	0.029	0.067	0.002	0.002	0.013	0.008	0.019	0.892	0.007	0.455	0.507	0.354	0.63	0.454	0.468	0.387	0.131	0.097	0.05	0.042	0.028	0.157	0.012	0.21	0.03	0.016	0.358	0.281	0.324	0.101	0.018	0.289	0.223	0.313	0.193	0.115	0.082	0.03	0.035	0.089
429	Nova25	E5	4 tumor-test	0	0	0	0.05	0.005	0	0	0.101	0	0	0	0	0	0.97	0	0.88	0.808	0.04	0	0.872	0.074	0.047	0.009	0	0.018	0.009	0	0	0	0	0.011	0.03	0	0.033	0	0.008	0	0.038	0.006	0	0.005	0.057	0.048	0	0.04	0
430	Nova25	F1	6 liver disease-test	0.004	0.005	0.005	0.065	0.03	0.012	0.008	0.137	0.001	0.004	0.009	0.009	0.027	0.885	0.007	0.792	0.813	0.093	0.017	0.875	0.097	0.068	0.021	0.011	0.016	0.007	0.011	0.015	0.004	0.021	0.005	0.008	0.043	0.036	0.046	0.003	0.004	0.014	0.039	0.014	0.016	0.019	0.011	0.01	0.01	0.031
431	Nova25	F3	3 tumor-train	0	0.011	0.006	0.083	0.023	0.004	0.012	0.066	0	0	0.045	0.005	0	0.915	0.015	0.789	0.825	0.115	0.032	0.897	0.099	0.051	0.01	0.007	0.01	0.006	0	0.007	0	0.003	0.003	0	0.014	0.003	0.013	0	0	0.003	0.005	0.008	0.01	0	0	0	0.013	0.007
432	Nova25	F4	3 tumor-train	0	0	0	0.05	0.019	0.018	0	0.066	0	0	0.016	0	0	0.933	0	0.829	0.962	0.07	0	0.924	0.131	0.059	0.024	0.013	0.04	0.022	0.007	0.009	0	0.015	0	0	0	0	0.036	0.014	0	0.073	0.016	0.022	0.032	0	0	0	0	0.014
433	Nova25	G2	4 tumor-test	0.72	0.711	0.627	0.727	0.638	0.675	0.578	0.427	0.715	0.708	0.773	0.743	0.848	0.895	0.717	0.577	0.694	0.689	0.754	0.243	0.507	0.301	0.597	0.579	0.502	0.636	0.576	0.652	0.495	0.611	0.459	0.167	0.663	0.652	0.628	0.495	0.565	0.704	0.688	0.755	0.744	0.72	0.701	0.672	0.691	0.716
434	Nova25	G3	3 tumor-train	0.154	0.15	0.149	0.205	0.124	0.123	0.006	0.096	0	0	0.012	0.004	0.052	0.917	0.009	0.723	0.773	0.333	0.33	0.679	0.223	0.163	0.009	0.003	0.007	0.014	0.004	0.006	0.002	0.006	0.006	0	0	0.014	0	0	0	0.016	0.02	0.035	0.017	0.227	0.233	0.233	0.282	0.279
435	Nova25	G5	3 tumor-train	0.051	0.059	0.058	0.113	0.089	0.112	0.017	0.242	0.012	0.01	0.064	0.077	0.043	0.893	0.03	0.711	0.778	0.145	0.006	0.878	0.346	0.244	0.056	0.031	0.06	0.063	0.07	0.064	0.011	0.051	0.059	0.006	0.108	0.125	0.066	0.032	0.025	0.132	0.105	0.136	0.098	0.06	0.05	0.04	0.054	0.059
436	Nova25	H1	1 normal-train	0.014	0.014	0.014	0.043	0.007	0	0.026	0.035	0	0	0.011	0	0	0.936	0.01	0.87	0.873	0.173	0	0.934	0.055	0.043	0.006	0	0	0	0.007	0	0.005	0.01	0	0.01	0.013	0.025	0.037	0.006	0	0.021	0.019	0	0.015	0	0	0.01	0.01	0
437	Nova25	H6	3 tumor-train	0.026	0.018	0.028	0.074	0.046	0.05	0.015	0.38	0.007	0.008	0.022	0.078	0.073	0.876	0	0.761	0.796	0.063	0.013	0.892	0.104	0.237	0.055	0.03	0.038	0.036	0.028	0.031	0.029	0.018	0.012	0.007	0.067	0.113	0.02	0.02	0.007	0.139	0.067	0.068	0.075	0.018	0.012	0.019	0.006	0.07
438	Nova26	A11	3 tumor-train	0.073	0.132	0.102	0.201	0.146	0.171	0.029	0.203	0.003	0.006	0.041	0.028	0.096	0.896	0.006	0.658	0.723	0.368	0.068	0.871	0.225	0.186	0.031	0.008	0.03	0.03	0.024	0.03	0.016	0.05	0.005	0.005	0.144	0.166	0.09	0.01	0.002	0.148	0.147	0.099	0.067	0.028	0.021	0.015	0.028	0.055
439	Nova26	A7	1 normal-train	0	0	0	0.057	0.031	0	0.006	0.045	0	0.01	0	0	0.032	0.852	0.014	0.835	0.917	0.083	0	0.892	0.095	0.058	0.03	0.008	0.015	0.006	0.006	0.007	0	0	0	0.016	0.055	0.009	0.022	0	0	0.029	0.018	0.012	0.034	0.01	0	0	0	0
440	Nova26	A8	3 tumor-train	0.008	0.008	0	0.071	0.069	0.049	0.035	0.267	0.01	0.015	0.014	0.009	0	0.961	0.007	0.604	0.56	0.17	0.009	0.929	0.077	0.12	0.02	0.02	0.032	0.058	0.024	0.032	0.03	0.067	0.011	0.006	0.136	0.132	0.11	0.019	0	0.062	0.103	0.087	0.05	0.017	0.052	0.025	0.062	0.029
441	Nova26	A9	3 tumor-train	0.003	0.004	0.003	0.248	0.155	0.187	0.03	0.361	0.003	0.001	0.023	0.002	0.039	0.919	0.005	0.419	0.428	0.091	0.011	0.894	0.085	0.224	0.036	0.013	0.042	0.03	0.031	0.017	0.018	0.049	0.004	0.006	0.134	0.152	0.096	0.004	0.018	0.145	0.098	0.092	0.065	0.062	0.045	0.048	0.056	0.089
442	Nova26	B7	5 liver disease-train	0	0.021	0	0.024	0.02	0.008	0	0.047	0	0	0	0	0	0.827	0.013	0.786	0.785	0.039	0	0.93	0.169	0.133	0	0	0	0	0	0	0	0	0	0.007	0.047	0.022	0	0	0	0.03	0	0.004	0.004	0	0	0	0	0
443	Nova26	C10	1 normal-train	0.018	0	0	0	0	0.019	0	0.09	0	0	0.034	0	0.023	0.867	0	0.758	0.883	0	0	0.911	0.25	0.046	0	0	0	0	0.011	0	0	0	0	0.023	0	0	0.018	0.022	0	0.059	0.013	0.019	0	0	0	0	0.006	0.011
444	Nova26	C7	2 normal-test	0	0.043	0.022	0.043	0.036	0.01	0.008	0.042	0.019	0	0.014	0.027	0	0.901	0	0.774	0.879	0.04	0	0.935	0.11	0.019	0.007	0.055	0	0.04	0.023	0.008	0.005	0.023	0	0	0.013	0.031	0.054	0	0	0.02	0.012	0.014	0.014	0	0	0	0	0
445	Nova26	C9	3 tumor-train	0.346	0.347	0.341	0.574	0.466	0.443	0.015	0.07	0.005	0.004	0.166	0.079	0.151	0.917	0.32	0.387	0.468	0.617	0.33	0.523	0.203	0.25	0.01	0.008	0.009	0.009	0.007	0.004	0.005	0.009	0.003	0.003	0.015	0.026	0.021	0.008	0.003	0.017	0.015	0.009	0.009	0.516	0.399	0.197	0.236	0.564
446	Nova26	D10	1 normal-train	0	0.033	0	0.068	0.028	0.007	0.007	0.031	0	0	0.017	0.013	0.015	0.811	0	0.742	0.859	0.064	0	0.925	0.053	0.019	0	0	0.007	0.021	0.007	0	0	0	0	0	0.007	0.014	0.022	0	0	0.007	0.028	0.016	0	0	0	0	0	0.014
447	Nova26	D7	1 normal-train	0	0.014	0	0.014	0.017	0.012	0.013	0.172	0	0	0.017	0	0	0.97	0	0.91	0.826	0.067	0	0.886	0.054	0.051	0.013	0.006	0.012	0.006	0	0	0	0.032	0.009	0	0.016	0	0	0	0	0.022	0.036	0.018	0.004	0.01	0	0	0.033	0.022
448	Nova26	E10	2 normal-test	0	0	0	0.037	0.009	0.004	0	0.097	0	0	0.014	0	0	0.883	0	0.877	0.903	0.04	0	0.925	0.08	0.039	0.005	0.02	0.015	0.016	0.025	0	0	0.006	0	0	0	0.005	0.054	0.005	0	0.009	0.028	0.009	0	0	0.016	0	0	0.01
449	Nova26	E11	4 tumor-test	0.011	0.016	0.015	0.309	0.171	0.187	0.007	0.086	0	0.001	0.023	0.012	0.007	0.899	0.103	0.735	0.776	0.086	0.033	0.783	0.147	0.065	0.012	0.006	0.009	0.012	0.009	0.008	0.003	0.013	0.005	0.002	0.037	0.03	0.035	0.013	0.003	0.034	0.029	0.029	0.026	0.022	0.017	0.026	0.065	0.08
450	Nova26	E7	1 normal-train	0	0.012	0	0.009	0.043	0	0	0.14	0	0	0	0.013	0	0.881	0	0.813	0.898	0.022	0	0.957	0.065	0.04	0.028	0.012	0.012	0.016	0.004	0	0.021	0.005	0	0.062	0	0.005	0.045	0	0	0.021	0.021	0.018	0.018	0.01	0.01	0.012	0.01	0.009
451	Nova26	E9	3 tumor-train	0.011	0.03	0.009	0.058	0.031	0.033	0.007	0.11	0.002	0.002	0.029	0.014	0.005	0.914	0.006	0.774	0.806	0.089	0.006	0.916	0.126	0.131	0.016	0.004	0.006	0.008	0.013	0.006	0.009	0.019	0.006	0	0.025	0.03	0.017	0.001	0	0.036	0.028	0.022	0.021	0.011	0.011	0.014	0.005	0.014
452	Nova26	F10	1 normal-train	0	0	0	0.033	0.014	0	0	0.078	0	0	0	0	0	0.866	0	0.83	0.869	0.107	0	0.937	0.036	0.048	0	0	0.009	0	0	0.01	0	0.009	0	0	0	0	0	0.009	0	0	0.008	0	0.005	0	0.011	0	0	0
453	Nova26	F11	3 tumor-train	0.003	0.003	0	0.056	0.01	0.011	0.005	0.105	0.006	0.003	0	0.02	0	0.864	0.003	0.841	0.77	0.021	0	0.911	0.071	0.056	0.015	0.012	0.02	0.004	0.004	0.017	0	0.004	0.012	0.005	0.01	0.016	0.016	0.006	0.009	0.031	0.024	0.022	0.011	0.008	0.005	0.005	0.018	0.024
454	Nova26	F12	3 tumor-train	0.004	0.008	0.004	0.062	0.019	0.008	0.009	0.096	0	0.004	0.007	0.006	0.007	0.899	0.004	0.808	0.875	0.097	0.01	0.928	0.11	0.066	0.013	0.008	0.008	0.009	0.007	0.014	0.003	0.008	0.014	0	0.012	0.011	0.015	0.005	0.013	0.013	0.021	0.013	0.01	0.012	0.008	0.009	0.019	0.004
455	Nova26	F7	5 liver disease-train	0.023	0.031	0.008	0.067	0.02	0.004	0.004	0.106	0.003	0	0.028	0.012	0.011	0.907	0.004	0.833	0.826	0.057	0.015	0.9	0.052	0.021	0.009	0.007	0.028	0.006	0.004	0.01	0.002	0.007	0	0.02	0.004	0.012	0	0	0	0.025	0.026	0.013	0.015	0	0	0.008	0.007	0.014
456	Nova26	G10	5 liver disease-train	0	0	0.011	0.023	0.018	0.007	0.053	0.083	0.013	0.013	0	0	0	0.97	0.011	0.864	0.875	0.063	0.006	0.917	0.111	0.062	0.009	0.005	0.024	0.029	0.008	0.004	0.024	0	0	0.01	0	0.023	0.035	0	0	0.018	0.025	0.017	0.012	0	0	0.009	0.016	0.024
457	Nova26	G11	4 tumor-test	0.049	0.045	0.046	0.059	0.046	0.022	0.02	0.046	0.051	0.021	0.066	0.051	0.007	0.896	0.065	0.862	0.854	0.099	0.048	0.837	0.148	0.099	0.016	0.016	0.047	0.058	0.032	0.065	0.013	0.02	0	0.005	0.088	0.079	0.044	0.002	0	0.08	0.062	0.02	0.022	0.045	0.037	0.067	0.09	0.092
458	Nova26	G7	3 tumor-train	0	0.011	0	0.042	0.017	0.027	0.014	0.082	0	0	0.028	0.007	0	0.963	0	0.865	0.829	0.106	0.05	0.906	0.154	0.095	0.021	0.009	0.015	0.022	0.014	0.005	0.009	0.019	0.004	0.021	0.037	0.017	0.051	0.003	0	0.022	0.018	0.019	0.008	0.009	0	0.015	0.011	0.032
459	Nova26	H11	3 tumor-train	0.007	0	0	0.136	0.042	0.087	0.01	0.115	0.028	0.006	0.039	0.01	0.007	0.863	0.008	0.828	0.858	0.107	0	0.583	0.083	0.084	0.01	0	0.051	0.082	0.064	0.004	0	0.002	0.002	0.004	0.034	0.015	0.008	0.004	0	0.042	0.018	0.056	0.036	0.047	0.04	0.016	0.023	0.057
460	Nova26	H7	5 liver disease-train	0.015	0.022	0.021	0.074	0.025	0.022	0.01	0.097	0.002	0.002	0.02	0.017	0	0.926	0.021	0.858	0.905	0.108	0.02	0.947	0.104	0.114	0.028	0.002	0.016	0.021	0.014	0.019	0.004	0.011	0.012	0.003	0.028	0.027	0.015	0.003	0.013	0.034	0.017	0.02	0.017	0.006	0.003	0.006	0.014	0.021
461	Nova27	A2	1 normal-train	0	0	0	0.035	0.01	0.018	0	0.106	0	0	0	0.013	0	0.853	0	0.903	0.887	0.022	0	0.933	0.196	0.067	0.032	0.022	0.011	0.027	0.009	0	0	0.017	0	0	0.013	0.013	0.045	0.011	0	0	0.017	0	0	0	0	0	0	0.018
462	Nova27	A3	5 liver disease-train	0.01	0.031	0.011	0.054	0.01	0	0.008	0.08	0	0.016	0	0.022	0	0.895	0	0.827	0.928	0.109	0.01	0.952	0.094	0.043	0.029	0.01	0.016	0.016	0.021	0.04	0.006	0.021	0	0.009	0.011	0.08	0	0	0	0	0.018	0.025	0.025	0	0.01	0	0.008	0.008
463	Nova27	A7	6 liver disease-test	0.002	0.008	0.004	0.068	0.041	0.014	0.008	0.13	0.002	0.004	0.022	0.054	0.01	0.885	0.02	0.721	0.812	0.088	0.008	0.874	0.104	0.076	0.018	0.009	0.02	0.018	0.011	0.008	0.009	0.015	0.004	0.003	0.042	0.057	0.066	0.011	0.014	0.044	0.035	0.041	0.024	0.016	0.012	0.021	0.02	0.038
464	Nova27	B2	1 normal-train	0.007	0	0	0.039	0.016	0.005	0.005	0.097	0	0	0.017	0	0.021	0.913	0.007	0.794	0.865	0.2	0.021	0.917	0.126	0.02	0.024	0	0.004	0.009	0.004	0.01	0.006	0.031	0	0.014	0.041	0.043	0	0	0	0.035	0.012	0.014	0	0	0.007	0	0	0.006
465	Nova27	B3	2 normal-test	0.01	0	0.005	0.046	0.017	0.014	0	0.118	0	0	0.013	0	0	0.869	0.005	0.854	0.866	0.029	0.007	0.941	0.083	0.074	0.006	0.006	0.009	0.02	0.01	0.004	0.01	0.007	0	0	0.025	0.026	0	0.009	0	0	0.013	0	0.005	0	0.01	0.005	0	0
466	Nova27	C2	1 normal-train	0	0.012	0.006	0.041	0.025	0.02	0.004	0.126	0	0	0	0	0.025	0.905	0.013	0.752	0.858	0.187	0.036	0.902	0.092	0.008	0.007	0.004	0.018	0.033	0.004	0.005	0.004	0.013	0	0	0.044	0.044	0.068	0.007	0	0.012	0.045	0.016	0.017	0.033	0.041	0.008	0.006	0.016
467	Nova27	C3	1 normal-train	0.005	0.02	0.005	0.072	0.025	0.021	0.005	0.065	0	0	0.006	0.005	0.01	0.924	0.006	0.835	0.884	0.177	0	0.932	0.037	0.048	0.024	0.003	0.009	0	0.003	0.004	0	0.008	0.008	0.005	0.038	0.032	0	0	0	0.057	0.025	0.034	0.017	0.006	0	0	0.005	0.011
468	Nova27	C8	6 liver disease-test	0	0.057	0.014	0.06	0.025	0.009	0	0.099	0	0	0	0.032	0.051	0.889	0	0.868	0.859	0.119	0	0.931	0.078	0.06	0.017	0	0.028	0.067	0.017	0.011	0.006	0.038	0.014	0	0.033	0.046	0.022	0.015	0	0.023	0.039	0.035	0.028	0.01	0	0	0.043	0.066
469	Nova27	C9	4 tumor-test	0.064	0.085	0.083	0.213	0.199	0.212	0.045	0.213	0.007	0.007	0.057	0.035	0.042	0.87	0.032	0.713	0.792	0.25	0.09	0.846	0.148	0.197	0.042	0.025	0.035	0.035	0.025	0.043	0.008	0.037	0.013	0.009	0.038	0.065	0.034	0.009	0	0.025	0.052	0.057	0.027	0.038	0.032	0.039	0.066	0.086
470	Nova27	E8	5 liver disease-train	0.01	0.042	0.023	0.034	0.02	0.027	0.013	0.124	0.003	0.006	0.005	0.029	0.045	0.947	0.007	0.801	0.866	0.218	0.022	0.913	0.088	0.032	0.008	0.002	0.018	0.013	0.009	0.003	0	0.021	0.003	0	0.035	0.042	0.047	0.01	0	0.054	0.035	0.013	0.004	0.017	0.013	0.018	0.019	0.022
471	Nova28	A1	1 normal-train	0.017	0.009	0.004	0.05	0.027	0.004	0.009	0.052	0	0	0	0	0	0.892	0.005	0.845	0.926	0.101	0	0.936	0.122	0.067	0.003	0.003	0.014	0.009	0.016	0	0	0	0.004	0.006	0.007	0.02	0	0	0	0	0.022	0.028	0.018	0.006	0	0	0.005	0.005
472	Nova28	A10	1 normal-train	0.091	0.145	0.093	0.043	0.013	0	0	0.038	0	0	0.022	0	0	0.863	0	0.898	0.896	0.032	0	0.946	0.109	0.037	0.007	0	0	0.011	0.033	0	0	0.01	0	0	0.042	0.025	0.029	0.011	0.016	0.021	0.012	0.004	0	0	0.015	0	0	0.017
473	Nova28	A11	2 normal-test	0	0.023	0	0.038	0	0.031	0.013	0.184	0	0	0	0.048	0	0.969	0	0.709	0.8	0.033	0	0.936	0.055	0.059	0.019	0	0.01	0	0.006	0.01	0	0	0	0	0	0.068	0.041	0	0	0.018	0.008	0.013	0	0.015	0.015	0	0	0
474	Nova28	B1	5 liver disease-train	0.027	0.056	0.043	0.09	0.051	0.05	0.017	0.22	0.004	0.005	0.033	0.019	0.079	0.925	0.022	0.756	0.871	0.163	0.028	0.904	0.062	0.052	0.035	0.014	0.025	0.019	0.024	0.029	0.008	0.025	0.01	0.003	0.066	0.096	0.055	0.01	0.005	0.079	0.066	0.032	0.03	0.021	0.014	0.014	0.015	0.028
475	Nova28	B10	1 normal-train	0	0.048	0	0.073	0.022	0.048	0.025	0.155	0	0	0.005	0.059	0	0.827	0	0.833	0.783	0.07	0.022	0.964	0.113	0.033	0.034	0.014	0	0.012	0	0	0.026	0	0	0	0.006	0.013	0.008	0	0	0	0.012	0.014	0.021	0	0	0	0	0.014
476	Nova28	B11	1 normal-train	0.003	0.003	0.017	0.084	0.008	0.01	0.065	0.135	0.016	0.016	0.033	0.063	0.043	0.945	0.02	0.766	0.763	0.371	0.008	0.922	0.045	0	0.009	0.009	0.009	0.015	0	0	0.026	0	0	0	0.067	0.071	0.027	0.007	0	0.112	0.032	0.005	0.035	0.065	0	0	0	0
477	Nova28	B2	4 tumor-test	0.049	0.06	0.057	0.169	0.125	0.094	0.093	0.243	0.001	0.001	0.011	0.012	0.013	0.909	0.003	0.75	0.787	0.121	0.191	0.898	0.128	0.116	0.077	0.032	0.036	0.032	0.028	0.016	0.005	0.012	0.006	0.004	0.064	0.061	0.075	0.012	0.009	0.087	0.07	0.132	0.062	0.096	0.097	0.081	0.08	0.091
478	Nova28	C1	5 liver disease-train	0.009	0.024	0.015	0.052	0.014	0.008	0.006	0.05	0	0	0.017	0.009	0	0.914	0	0.79	0.888	0.13	0.008	0.922	0.078	0.027	0.011	0.004	0.013	0.002	0.002	0.01	0.002	0.002	0.003	0.004	0.018	0.019	0.033	0	0	0.003	0.019	0.008	0.005	0.004	0.004	0.009	0.007	0.008
479	Nova28	C10	1 normal-train	0	0	0	0.034	0.025	0.014	0.008	0.094	0	0.013	0.03	0.016	0	0.827	0.007	0.839	0.898	0.088	0	0.915	0.081	0.043	0.018	0.009	0	0	0.023	0	0	0.021	0	0.008	0.016	0.004	0	0.004	0	0.008	0.015	0.034	0.003	0.008	0	0	0	0.008
480	Nova28	C11	5 liver disease-train	0	0.017	0	0.093	0.019	0	0.022	0.065	0	0	0	0.037	0.038	0.953	0	0.838	0.907	0.068	0.004	0.962	0.087	0.044	0.026	0.039	0.013	0	0	0	0	0	0	0	0.007	0.007	0.022	0.012	0	0.004	0.006	0	0	0	0	0	0.044	0.016
481	Nova28	C2	3 tumor-train	0	0.017	0.003	0.1	0.094	0.097	0.003	0.064	0.002	0.002	0.01	0.013	0.009	0.886	0.003	0.863	0.874	0.097	0	0.866	0.117	0.111	0.037	0.006	0.028	0.036	0.023	0.006	0.005	0.008	0.004	0.009	0.045	0.032	0.045	0.002	0.013	0.029	0.03	0.03	0.008	0.003	0.016	0.006	0.019	0.032
482	Nova28	C3	1 normal-train	0	0.018	0	0.045	0.008	0.003	0	0.053	0	0	0	0	0.008	0.912	0	0.809	0.854	0.039	0	0.924	0.07	0.066	0.007	0	0.007	0.012	0.012	0.003	0	0.005	0	0	0.008	0.01	0.009	0	0	0.013	0.016	0.003	0.006	0	0	0.005	0	0
483	Nova28	D10	2 normal-test	0	0	0	0.066	0.015	0.022	0	0.129	0	0.009	0	0.058	0	0.863	0	0.823	0.888	0.033	0	0.946	0.076	0	0.017	0	0.013	0.017	0	0	0.019	0.026	0.008	0.011	0.014	0.013	0	0.004	0	0.016	0	0	0	0	0.028	0.027	0	0.009
484	Nova28	D11	2 normal-test	0	0	0	0.039	0.007	0.009	0.008	0.1	0	0	0	0.052	0	0.832	0	0.888	0.905	0.058	0.005	0.974	0.102	0.089	0.032	0.009	0.019	0.008	0.034	0	0	0.04	0	0	0.013	0.012	0	0.01	0	0	0	0.006	0.006	0.029	0.029	0.016	0.037	0.016
485	Nova28	E10	6 liver disease-test	0	0.017	0	0.017	0.019	0.016	0.033	0.03	0	0	0	0.103	0	0.962	0	0.85	0.911	0.119	0	0.939	0.146	0.043	0	0.035	0	0.033	0.016	0	0.01	0	0	0.065	0.021	0.029	0.022	0.007	0	0	0.02	0.005	0	0	0	0	0	0
486	Nova28	E11	2 normal-test	0.022	0	0	0.052	0.008	0.011	0.008	0.042	0	0.008	0	0.052	0	0.94	0	0.861	0.873	0.121	0.005	0.928	0.115	0.098	0.006	0.006	0.006	0.01	0.015	0.012	0	0	0.018	0.012	0.018	0.03	0.02	0	0	0.004	0.017	0.016	0	0	0	0.011	0.01	0.042
487	Nova28	F1	6 liver disease-test	0.01	0.01	0.004	0.051	0.022	0.024	0.006	0.124	0.003	0.003	0.009	0.013	0.01	0.912	0.01	0.743	0.798	0.022	0	0.937	0.071	0.042	0.012	0.008	0.008	0.01	0.018	0.009	0.012	0.016	0.003	0	0.065	0.038	0.02	0.009	0.006	0.02	0.032	0.022	0.007	0.017	0.007	0.007	0.01	0
488	Nova28	F10	1 normal-train	0	0.017	0.017	0.032	0.035	0	0.049	0.156	0	0	0.021	0.015	0.014	0.965	0	0.824	0.947	0.045	0	0.83	0.096	0.03	0.021	0.021	0	0.008	0.016	0.008	0.009	0	0	0	0.017	0.016	0.022	0	0	0.004	0.046	0	0	0.016	0.016	0	0	0
489	Nova28	F11	1 normal-train	0.014	0.007	0	0.021	0.023	0	0.017	0.073	0	0	0.022	0.006	0.019	0.979	0	0.832	0.932	0.023	0	0.955	0.227	0.025	0	0	0.068	0.047	0.038	0	0	0	0	0.018	0	0.033	0.047	0.068	0	0.028	0.031	0.017	0.034	0	0	0	0.024	0.02
490	Nova28	F2	3 tumor-train	0.006	0.015	0.005	0.09	0.083	0.079	0.012	0.107	0.003	0.003	0.021	0.023	0.026	0.889	0.029	0.807	0.851	0.108	0.038	0.845	0.109	0.056	0.032	0.027	0.011	0.022	0.023	0.015	0.004	0.019	0.002	0	0.037	0.047	0.023	0.005	0.009	0.052	0.055	0.044	0.034	0.027	0.02	0.032	0.035	0.038
491	Nova28	G10	1 normal-train	0.029	0.014	0.014	0.034	0.033	0.019	0.034	0.114	0.006	0.006	0	0.013	0	0.929	0.008	0.838	0.923	0.115	0	0.949	0.102	0.032	0.028	0.019	0.015	0.005	0.023	0.015	0	0.008	0.008	0.033	0.011	0.017	0	0.023	0.022	0.024	0.017	0.007	0	0.033	0.033	0.018	0	0.011
492	Nova28	G11	1 normal-train	0.021	0.021	0.011	0.04	0.018	0.024	0.015	0.109	0	0	0	0.011	0.023	0.939	0	0.836	0.845	0.049	0.026	0.928	0.101	0.014	0.006	0	0.012	0.016	0.005	0	0.007	0.03	0	0.01	0.028	0.017	0.016	0.005	0	0.034	0.035	0.024	0.019	0	0.015	0.017	0	0
493	Nova28	H10	1 normal-train	0.018	0	0	0.096	0.044	0.1	0.041	0.198	0	0	0	0	0.045	0.945	0.047	0.75	0.93	0.234	0	0.932	0.03	0.066	0.017	0.026	0.019	0.025	0.013	0	0	0	0	0	0.022	0.011	0.03	0.018	0	0.078	0.066	0.015	0.01	0.015	0.015	0	0	0
494	Nova28	H11	6 liver disease-test	0.009	0.006	0.008	0.05	0.032	0.028	0.018	0.147	0.004	0.011	0.019	0.027	0.011	0.901	0.002	0.708	0.778	0.048	0.003	0.915	0.201	0.172	0.021	0.011	0.015	0.021	0.009	0.007	0.002	0.02	0.005	0.004	0.036	0.046	0.037	0.009	0	0.056	0.058	0.033	0.03	0.032	0.039	0.019	0.027	0.052
495	Nova28	H2	4 tumor-test	0.03	0.052	0.038	0.116	0.075	0.073	0.026	0.231	0.005	0.006	0.056	0.029	0.04	0.898	0.027	0.725	0.779	0.275	0.037	0.854	0.136	0.105	0.044	0.019	0.043	0.03	0.018	0.046	0.012	0.056	0.02	0.006	0.143	0.126	0.082	0.014	0.005	0.104	0.1	0.084	0.06	0.037	0.037	0.028	0.027	0.061
496	Nova29	A10	1 normal-train	0.005	0.016	0	0.069	0.032	0.032	0	0.153	0.006	0.006	0	0	0.037	0.881	0.009	0.745	0.85	0.165	0	0.951	0.143	0.068	0.041	0	0.027	0.021	0.02	0	0.004	0.013	0	0	0.102	0.056	0	0.003	0	0.079	0.037	0.03	0.002	0.007	0.022	0.017	0.008	0.008
497	Nova29	A7	5 liver disease-train	0.003	0.005	0.006	0.054	0.034	0.024	0.022	0.137	0	0.002	0.017	0.009	0.028	0.968	0	0.872	0.885	0.133	0.017	0.929	0.099	0.054	0.012	0.002	0.014	0.003	0.003	0.005	0	0.009	0.002	0	0.009	0.022	0.03	0	0.003	0.017	0.023	0.017	0.013	0.005	0	0.008	0.014	0.01
498	Nova29	A9	6 liver disease-test	0	0	0	0.071	0.037	0.014	0.004	0.14	0	0	0	0.018	0	0.823	0	0.868	0.872	0.103	0	0.916	0.084	0.065	0.04	0.015	0.005	0	0.004	0.015	0	0.011	0	0	0.014	0.02	0.029	0	0.006	0	0.014	0.019	0.002	0.008	0	0	0	0.008
499	Nova29	B10	1 normal-train	0.015	0.01	0.005	0.055	0.01	0.016	0.008	0.077	0	0	0.007	0	0.008	0.887	0	0.852	0.93	0.061	0.004	0.938	0.119	0.056	0.02	0.01	0	0.003	0.03	0.008	0.006	0.006	0	0	0.022	0.019	0.012	0	0	0.021	0.012	0.002	0.014	0	0.013	0	0	0.006
500	Nova29	B9	5 liver disease-train	0	0.017	0.011	0.064	0.017	0.007	0	0.128	0	0	0.011	0.008	0.006	0.903	0.004	0.862	0.843	0.087	0.003	0.932	0.085	0.044	0.011	0.005	0.009	0.013	0.009	0.004	0	0	0.002	0.018	0.008	0.011	0	0	0	0.014	0.006	0.005	0	0	0.006	0	0.009	0.012
501	Nova29	C6	1 normal-train	0.016	0.005	0.039	0.055	0.015	0	0.006	0.129	0	0.036	0.013	0.09	0	0.862	0.022	0.827	0.876	0.128	0.005	0.964	0.157	0.017	0.014	0.021	0.014	0.032	0.003	0.004	0	0.02	0	0.017	0.021	0.055	0.016	0.032	0.005	0.017	0.035	0.014	0.014	0.009	0.004	0.009	0	0.025
502	Nova29	C7	5 liver disease-train	0.016	0	0	0.033	0.022	0	0	0.015	0	0	0	0.085	0	0.996	0	0.922	0.9	0.05	0	0.951	0.021	0.04	0.017	0	0	0	0	0	0	0	0	0.007	0	0	0.047	0	0	0.014	0.018	0.017	0	0.005	0.005	0.017	0	0.014
503	Nova29	C8	1 normal-train	0	0.021	0	0.092	0.023	0	0	0.084	0	0	0	0	0.029	0.969	0.023	0.889	0.848	0.079	0	0.934	0.054	0	0.014	0.007	0.007	0.005	0.038	0.007	0.034	0.018	0	0	0.016	0.005	0.049	0	0	0.034	0.012	0.017	0	0.009	0	0	0	0.012
504	Nova29	C9	5 liver disease-train	0.011	0.014	0.003	0.063	0.011	0.006	0.018	0.063	0	0	0.016	0.01	0	0.898	0.021	0.828	0.882	0.076	0.013	0.948	0.085	0.038	0.013	0.009	0.005	0.009	0.009	0.007	0.006	0.018	0.009	0	0.033	0.041	0.025	0.008	0.006	0.038	0.02	0.031	0.015	0.006	0.003	0.007	0.003	0.013
505	Nova29	D10	5 liver disease-train	0.012	0.025	0.006	0.029	0.019	0.015	0.016	0.101	0	0.005	0.01	0.008	0	0.962	0	0.825	0.924	0.071	0	0.884	0.068	0.046	0.044	0.004	0.008	0.01	0.013	0.009	0.004	0.009	0	0.006	0.04	0.01	0.055	0	0	0.036	0.043	0.02	0.01	0	0	0	0	0
506	Nova29	D6	1 normal-train	0	0.038	0.058	0.016	0.009	0	0.007	0.078	0.023	0.057	0	0.152	0	0.969	0	0.782	0.934	0.19	0	0.974	0.115	0.009	0.023	0.023	0.012	0.046	0.045	0	0	0.007	0	0.031	0.008	0.033	0	0.021	0	0.012	0.026	0	0.007	0.018	0.018	0.041	0.02	0.018
507	Nova29	D8	2 normal-test	0	0	0	0.026	0.016	0.004	0.004	0.201	0	0.007	0	0	0.01	0.985	0	0.765	0.912	0.079	0	0.953	0.143	0.094	0.013	0	0.021	0	0.009	0.021	0	0.007	0	0	0.012	0.004	0.018	0	0	0.01	0.008	0.024	0.01	0.008	0	0.009	0	0
508	Nova29	D9	2 normal-test	0.006	0.017	0	0.058	0.008	0.009	0	0.073	0	0	0.013	0.006	0.015	0.97	0	0.879	0.851	0.121	0	0.906	0.07	0.051	0.015	0.003	0.01	0.011	0.008	0	0.003	0.003	0.003	0.029	0.018	0.005	0	0	0	0.009	0.018	0.002	0.018	0.005	0.005	0	0.005	0
509	Nova29	E10	5 liver disease-train	0.019	0.006	0	0.05	0.014	0.006	0	0.079	0	0	0.01	0.006	0	0.975	0	0.866	0.892	0.085	0.003	0.948	0.043	0.049	0.007	0.007	0.004	0.005	0.018	0.02	0	0	0.005	0	0	0.017	0.014	0	0	0.002	0.018	0	0	0.012	0.018	0.013	0	0
510	Nova29	E9	5 liver disease-train	0.008	0.008	0.008	0.045	0.007	0	0.004	0.077	0	0	0	0	0.01	0.832	0	0.867	0.842	0.039	0	0.923	0.135	0.118	0.01	0.015	0.009	0.011	0.011	0	0.004	0.004	0.006	0.007	0.023	0.007	0	0	0.004	0	0	0.023	0	0	0.005	0	0	0.007
511	Nova29	G10	5 liver disease-train	0.003	0.01	0.007	0.022	0.013	0.003	0.002	0.098	0	0	0	0.021	0	0.836	0	0.843	0.884	0.079	0.003	0.951	0.053	0.031	0.002	0.005	0.002	0.008	0.002	0.002	0	0.009	0.002	0.024	0.015	0.011	0.006	0.002	0	0.014	0.011	0.009	0.008	0	0	0	0	0.004
512	Nova29	G12	1 normal-train	0	0.017	0	0.07	0.019	0	0	0.036	0	0.029	0	0.01	0	0.771	0	0.853	0.909	0.117	0	0.964	0.183	0.112	0.012	0.012	0.006	0.013	0.009	0.004	0	0	0	0	0	0	0	0	0	0.009	0	0	0.003	0	0	0	0	0
513	Nova29	G9	4 tumor-test	0.005	0	0	0.065	0.01	0.008	0.007	0.047	0	0.004	0	0	0	0.9	0.005	0.86	0.842	0.045	0.009	0.931	0.054	0.075	0.014	0.007	0.015	0.007	0.009	0.005	0.003	0.008	0	0.004	0.023	0.018	0.019	0.004	0	0.009	0.017	0.015	0.004	0.004	0	0	0.003	0.003
514	Nova29	H10	2 normal-test	0.009	0.047	0.023	0.061	0.019	0.016	0.002	0.12	0	0	0.015	0.005	0.02	0.975	0	0.808	0.842	0.088	0.024	0.921	0.05	0.069	0.02	0.009	0.019	0.014	0.011	0.01	0.029	0.006	0	0	0.061	0.032	0	0.01	0	0.031	0.03	0.017	0.008	0.004	0.008	0	0.004	0.012
515	Nova29	H5	3 tumor-train	0.004	0.012	0.008	0.055	0.011	0.004	0	0.086	0.008	0	0.017	0.014	0	0.947	0.004	0.809	0.85	0.041	0.004	0.902	0.097	0.06	0.022	0.009	0.015	0.02	0.014	0	0	0.017	0	0.015	0.009	0.029	0.044	0.003	0	0.019	0.01	0.018	0.029	0	0.005	0.005	0.006	0.01
516	Nova29	H8	1 normal-train	0	0.014	0	0.039	0.005	0	0	0.14	0.009	0.009	0	0.024	0.018	0.885	0	0.866	0.902	0.075	0	0.971	0.095	0.022	0.017	0	0	0.01	0.019	0	0	0	0	0.024	0	0	0.016	0.011	0	0.003	0.02	0.004	0.004	0	0	0	0.012	0.024
517	Nova29	H9	3 tumor-train	0.014	0.024	0.015	0.074	0.028	0.025	0.046	0.113	0.001	0.002	0.018	0.018	0.01	0.933	0.003	0.829	0.866	0.073	0.031	0.949	0.103	0.059	0.013	0.006	0.012	0.02	0.012	0.005	0.003	0.01	0.004	0.002	0.018	0.025	0.021	0.002	0.002	0.018	0.028	0.026	0.026	0.027	0.033	0.023	0.025	0.026
518	Nova30	B4	3 tumor-train	0.012	0	0	0.097	0.107	0.103	0.211	0.366	0	0	0.013	0	0.036	0.925	0	0.631	0.757	0.141	0.135	0.906	0.138	0.061	0.015	0	0.007	0.008	0.008	0.006	0	0	0	0	0	0	0	0	0	0.05	0.01	0.021	0.036	0.111	0.092	0.07	0.078	0.043
519	Nova30	C1	1 normal-train	0	0	0	0.05	0.025	0.021	0.056	0.026	0	0.017	0	0	0.023	0.928	0	0.779	0.902	0.065	0	0.93	0.095	0.141	0	0	0	0.024	0	0	0	0	0	0	0	0	0	0	0	0	0.018	0	0	0	0.023	0	0.011	0.02
520	Nova30	F1	3 tumor-train	0.011	0.04	0.023	0.051	0.018	0.01	0.019	0.066	0.004	0.004	0.007	0.016	0	0.888	0.005	0.816	0.805	0.098	0	0.907	0.083	0.021	0.012	0.003	0	0.01	0.003	0.022	0.003	0.014	0.025	0	0.019	0.032	0	0	0	0.008	0.013	0.016	0.024	0	0	0	0.015	0
521	Nova30	H1	4 tumor-test	0.013	0.02	0.007	0.054	0.032	0.03	0.019	0.089	0	0.003	0.023	0.061	0.014	0.886	0.006	0.783	0.858	0.03	0.018	0.895	0.081	0.07	0.009	0.005	0.015	0.025	0.015	0.008	0.004	0.008	0.003	0	0.009	0.027	0.031	0.006	0.012	0.029	0.02	0.023	0.01	0.02	0.013	0.008	0.003	0.009
522	Nova31	A10	3 tumor-train	0	0.006	0	0.087	0.032	0.019	0.007	0.072	0	0.003	0.033	0.053	0	0.861	0.008	0.809	0.856	0.141	0.017	0.911	0.074	0.07	0.012	0.004	0.012	0.013	0.007	0.001	0.001	0.007	0.006	0.007	0.018	0.022	0.015	0.006	0	0.024	0.016	0.012	0.012	0.033	0.026	0.035	0.025	0.03
523	Nova31	A11	2 normal-test	0	0.014	0.014	0.035	0	0	0	0.133	0	0	0	0.048	0	0.951	0	0.809	0.947	0.087	0	0.958	0.045	0.036	0.01	0	0	0	0	0	0.05	0	0	0.013	0	0	0	0	0	0.004	0	0.008	0.008	0	0	0	0	0
524	Nova31	A6	1 normal-train	0	0	0	0.06	0	0	0	0.008	0	0	0.041	0	0	0.559	0	0.802	0.865	0.085	0.022	0.908	0.028	0	0.018	0.009	0	0	0	0	0	0.011	0	0	0.01	0	0	0	0	0.006	0	0.016	0.038	0	0	0	0	0
525	Nova31	A8	5 liver disease-train	0.004	0.018	0.014	0.037	0.023	0.013	0.004	0.13	0.003	0.003	0.018	0.02	0.013	0.902	0.004	0.849	0.889	0.08	0.005	0.964	0.084	0.046	0.012	0.004	0.008	0.016	0.015	0.012	0.001	0.004	0.002	0.01	0.048	0.039	0.027	0.001	0.002	0.02	0.024	0.02	0.013	0.015	0.011	0.01	0.027	0.03
526	Nova31	B12	1 normal-train	0	0.018	0	0.04	0.019	0	0	0.101	0	0	0	0.04	0	0.747	0.032	0.774	0.883	0.073	0	0.984	0.07	0.02	0.024	0.017	0.025	0.016	0.016	0	0.022	0.046	0	0	0.028	0.07	0	0	0.012	0.026	0	0.033	0.004	0	0.026	0.015	0	0
527	Nova31	C11	1 normal-train	0	0	0	0.02	0.031	0	0	0.116	0	0	0.02	0	0	0.97	0.024	0.878	0.917	0.19	0	0.935	0.025	0.061	0	0	0	0	0	0	0	0	0	0.062	0.054	0	0	0	0.014	0.046	0	0	0	0	0	0	0	0
528	Nova31	D11	3 tumor-train	0.033	0.048	0.039	0.101	0.061	0.085	0.023	0.074	0.025	0.018	0.086	0.085	0.016	0.825	0.086	0.818	0.85	0.404	0.189	0.615	0.204	0.169	0.037	0.025	0.03	0.037	0.045	0.061	0.009	0.039	0.007	0	0.073	0.052	0.043	0.012	0.003	0.095	0.082	0.085	0.061	0.069	0.049	0.071	0.113	0.122
529	Nova31	E6	1 normal-train	0	0.011	0.024	0.092	0.006	0.011	0.022	0.083	0	0	0	0.011	0	0.956	0	0.824	0.915	0.067	0	0.938	0.039	0.085	0.015	0	0.015	0.005	0.005	0	0	0.007	0	0	0	0.006	0	0	0	0.042	0.011	0.004	0	0.012	0	0	0.027	0
530	Nova31	F6	2 normal-test	0	0	0	0.078	0.003	0.009	0	0.062	0	0	0.014	0	0	0.983	0	0.86	0.931	0.107	0.049	0.906	0.066	0	0	0	0.03	0	0	0	0	0	0	0	0.058	0	0	0	0	0	0.017	0.011	0	0	0.013	0	0	0
531	Nova31	F7	4 tumor-test	0.014	0.013	0.009	0.025	0.036	0.011	0.017	0.037	0	0.007	0.019	0.04	0.008	0.963	0.01	0.646	0.823	0.091	0.007	0.84	0.14	0.136	0.015	0.006	0.043	0.02	0.036	0.029	0.003	0.006	0.003	0	0.025	0.017	0.043	0.002	0	0.011	0.025	0.007	0.003	0.009	0.004	0.005	0.044	0.03
532	Nova31	G10	3 tumor-train	0.002	0.011	0.007	0.075	0.01	0	0	0.052	0.024	0.022	0.013	0.008	0.019	0.85	0.007	0.913	0.888	0.354	0	0.917	0.085	0.387	0.013	0	0.012	0.012	0	0.051	0	0.02	0	0.016	0	0	0.324	0	0	0.011	0	0.05	0.035	0.059	0	0	0.035	0.089
533	Nova31	G11	1 normal-train	0	0.025	0	0.042	0	0	0	0.132	0	0	0	0.011	0	0.983	0.036	0.879	0.894	0.083	0	0.946	0.065	0.072	0.015	0.008	0.014	0	0	0.007	0	0.02	0	0	0	0.058	0.015	0	0	0	0.017	0.004	0	0.01	0.009	0.01	0.012	0.012
534	Nova31	G7	3 tumor-train	0	0.032	0	0.031	0	0	0	0.058	0	0	0	0	0.015	0.974	0	0.955	0.951	0.024	0	0.952	0.136	0.104	0	0	0	0	0	0.011	0	0	0	0	0	0.041	0.019	0	0	0	0.01	0.007	0	0.03	0.031	0	0.027	0.025
535	Nova31	G8	6 liver disease-test	0	0.005	0	0.047	0.025	0.01	0.002	0.158	0	0	0.005	0.014	0	0.861	0	0.837	0.856	0.114	0.021	0.941	0.074	0.053	0.006	0.006	0	0.009	0.007	0.014	0.002	0.005	0	0.024	0.027	0.032	0.006	0.002	0	0.028	0.02	0.021	0	0.007	0.014	0.004	0.02	0.012
536	Nova31	G9	1 normal-train	0.012	0.012	0	0.064	0.049	0.008	0	0.028	0	0	0	0.02	0.014	0.968	0	0.915	0.893	0.045	0	0.968	0.02	0.039	0.01	0.051	0.019	0	0	0	0.028	0.01	0	0	0	0	0	0.009	0	0	0.035	0.015	0.015	0	0.025	0	0	0.02
537	Nova31	H10	3 tumor-train	0.01	0.01	0.021	0.24	0.163	0.18	0.129	0.434	0	0	0.016	0.017	0.006	0.922	0.007	0.719	0.656	0.03	0.051	0.917	0.343	0.217	0.036	0.005	0.01	0.011	0.003	0.009	0.007	0.019	0	0	0.232	0.208	0.206	0.006	0.098	0.195	0.241	0.209	0.176	0.136	0.13	0.142	0.15	0.169
538	Nova31	H11	1 normal-train	0	0.005	0	0.035	0.016	0.013	0.028	0.08	0	0	0.012	0.026	0	0.944	0.006	0.885	0.9	0.105	0.004	0.93	0.102	0.03	0.004	0.004	0.011	0.016	0	0	0	0.018	0	0.009	0.015	0.011	0.013	0	0	0	0.021	0.002	0.004	0.006	0.006	0	0	0.007
539	Nova31	H7	5 liver disease-train	0	0.009	0	0.031	0.028	0.007	0.017	0.102	0.004	0.004	0.006	0.064	0.016	0.97	0	0.837	0.877	0.052	0	0.927	0.095	0.068	0.019	0.011	0.023	0.002	0.016	0.006	0.003	0.003	0.003	0	0.02	0.045	0.027	0.016	0	0.005	0.023	0.014	0.006	0.004	0.004	0.004	0.01	0.005
540	Nova33	A3	5 liver disease-train	0.012	0.03	0.014	0.099	0.05	0.035	0.014	0.233	0.003	0	0.016	0.013	0.027	0.901	0.009	0.761	0.846	0.135	0.029	0.912	0.132	0.089	0.026	0.019	0.028	0.027	0.02	0.021	0.009	0.032	0.004	0.005	0.073	0.067	0.036	0.008	0.01	0.062	0.052	0.032	0.031	0.025	0.018	0.015	0.025	0.024
541	Nova33	A4	5 liver disease-train	0.002	0.011	0.007	0.077	0.041	0.052	0.012	0.246	0.004	0.003	0.04	0.016	0.056	0.938	0.008	0.686	0.739	0.109	0.019	0.892	0.087	0.05	0.016	0.011	0.014	0.016	0.019	0.014	0.009	0.025	0.005	0.014	0.098	0.098	0.037	0.008	0.003	0.092	0.081	0.044	0.041	0.021	0.015	0.02	0.015	0.048
542	Nova33	B5	5 liver disease-train	0.003	0.044	0.006	0.08	0.037	0.048	0.021	0.227	0.003	0.003	0.023	0.011	0.077	0.906	0.01	0.665	0.791	0.092	0.014	0.884	0.133	0.061	0.022	0.009	0.02	0.03	0.02	0.016	0.009	0.05	0	0	0.078	0.076	0.011	0	0	0.083	0.05	0.015	0.024	0.022	0.029	0.004	0.018	0.033
543	Nova33	B6	4 tumor-test	0.009	0.021	0.013	0.047	0.018	0.003	0.004	0.092	0	0	0	0.01	0	0.882	0.004	0.797	0.878	0.011	0	0.922	0.112	0.062	0.007	0	0.007	0.009	0.009	0.003	0	0.003	0	0.011	0.005	0.009	0.022	0	0	0.006	0.004	0.011	0.005	0	0.004	0.004	0.004	0.008
544	Nova33	C3	5 liver disease-train	0.004	0.004	0.006	0.041	0.014	0.016	0.01	0.085	0.002	0.002	0.003	0.013	0.005	0.938	0.003	0.77	0.871	0.065	0.006	0.909	0.069	0.05	0.008	0.002	0.01	0.014	0.009	0.01	0	0.002	0.005	0.01	0.021	0.02	0.012	0.003	0.002	0.015	0.02	0.014	0.011	0.003	0.009	0	0	0.007
545	Nova33	C5	5 liver disease-train	0.009	0.019	0.008	0.059	0.014	0.02	0.013	0.099	0.004	0.004	0.016	0.024	0.003	0.903	0.018	0.788	0.851	0.116	0.004	0.906	0.094	0.036	0.017	0.007	0.008	0.013	0.009	0.003	0.006	0.006	0.003	0.012	0.036	0.034	0.047	0.003	0.015	0.031	0.039	0.013	0.013	0.008	0.015	0.01	0.018	0.028
546	Nova33	D2	5 liver disease-train	0.005	0.006	0.003	0.043	0.023	0.007	0.005	0.08	0.001	0.003	0.016	0.006	0.008	0.91	0.004	0.837	0.855	0.09	0.01	0.937	0.081	0.084	0.013	0.007	0.011	0.007	0.006	0.003	0.003	0.011	0.003	0.001	0.017	0.025	0.025	0.002	0.002	0.02	0.019	0.008	0.008	0.006	0.001	0.009	0.006	0.014
547	Nova33	D3	6 liver disease-test	0.005	0.005	0.005	0.059	0.044	0.016	0.018	0.184	0	0	0.006	0	0.008	0.946	0	0.847	0.843	0.124	0.024	0.937	0.128	0.031	0.021	0.016	0.01	0.011	0.011	0.006	0.003	0.014	0.003	0.005	0.032	0.021	0	0.002	0	0.03	0.045	0.013	0.017	0.011	0.004	0.004	0.004	0.02
548	Nova33	D5	6 liver disease-test	0.009	0.008	0.001	0.046	0.023	0.01	0.013	0.093	0.001	0	0.004	0.017	0.004	0.891	0.003	0.841	0.812	0.027	0	0.924	0.087	0.078	0.017	0.006	0.009	0.007	0.01	0.01	0.002	0.005	0.003	0.008	0.015	0.012	0.019	0.004	0.003	0.011	0.028	0.014	0.006	0.004	0.003	0.002	0.005	0.009
549	Nova33	E2	5 liver disease-train	0.001	0.017	0.001	0.048	0.01	0.008	0.002	0.082	0.001	0.003	0.006	0.008	0.007	0.939	0.003	0.811	0.886	0.081	0.016	0.941	0.079	0.053	0.013	0.002	0.005	0.01	0.016	0.008	0	0.005	0	0.004	0.022	0.017	0.021	0.001	0.003	0.009	0.02	0.006	0.007	0.007	0.002	0.003	0.005	0.014
550	Nova33	E3	6 liver disease-test	0.001	0.008	0.003	0.048	0.01	0.008	0.012	0.111	0	0	0.009	0.011	0	0.901	0.002	0.845	0.874	0.052	0.002	0.912	0.05	0.015	0.015	0.007	0.016	0.009	0.009	0.003	0.004	0.008	0.002	0.009	0.018	0.021	0.018	0.001	0	0.014	0.017	0.011	0.009	0.002	0.003	0.002	0.009	0.013
551	Nova33	E5	6 liver disease-test	0.003	0.003	0.003	0.034	0.027	0.008	0.011	0.145	0	0.002	0.006	0.015	0	0.866	0.003	0.768	0.831	0.02	0.003	0.902	0.149	0.09	0.02	0.007	0.011	0.007	0.008	0.008	0.001	0.006	0.001	0	0.015	0.017	0.017	0.002	0.005	0.016	0.019	0.006	0.013	0.005	0.005	0.004	0.006	0.006
552	Nova33	F2	5 liver disease-train	0.003	0.004	0.006	0.043	0.016	0.005	0.007	0.082	0	0	0.004	0.006	0.018	0.934	0.002	0.823	0.877	0.067	0.003	0.944	0.119	0.088	0.021	0.007	0.009	0.006	0.008	0.004	0.002	0.01	0.004	0	0.02	0.022	0.01	0.006	0.002	0.011	0.028	0.027	0.013	0.003	0.009	0.002	0.005	0.006
553	Nova33	F3	5 liver disease-train	0.017	0.032	0.023	0.077	0.043	0.036	0.022	0.143	0.005	0	0.027	0.003	0.016	0.872	0.012	0.805	0.828	0.15	0.014	0.913	0.065	0.038	0.022	0.019	0.025	0.023	0.021	0.014	0.002	0.035	0.004	0.006	0.048	0.058	0.05	0.006	0.003	0.041	0.058	0.024	0.035	0.022	0.025	0.016	0.023	0.046
554	Nova33	F5	3 tumor-train	0.014	0.019	0.008	0.041	0.017	0.019	0.013	0.065	0.003	0.004	0.018	0.013	0.012	0.885	0.013	0.801	0.814	0.054	0.009	0.901	0.079	0.067	0.032	0.012	0.019	0.018	0.011	0.016	0.01	0.013	0.003	0.014	0.026	0.023	0.036	0.005	0.011	0.015	0.03	0.031	0.027	0.021	0.018	0.018	0.01	0.014
555	Nova33	G1	3 tumor-train	0.014	0.014	0.02	0.145	0.07	0.056	0.058	0.066	0.006	0.012	0.01	0.006	0	0.726	0.012	0.858	0.876	0.114	0.008	0.846	0.068	0.029	0.081	0.042	0.062	0.021	0.018	0.039	0.004	0.008	0.046	0.026	0.038	0.058	0.06	0.009	0	0.026	0.063	0.023	0.026	0.02	0.026	0.06	0.047	0.037
556	Nova33	G2	5 liver disease-train	0.002	0.003	0.003	0.058	0.037	0.029	0.016	0.185	0.004	0.002	0.008	0.011	0.008	0.925	0.003	0.654	0.712	0.092	0.004	0.914	0.186	0.15	0.016	0.009	0.018	0.011	0.014	0.009	0.004	0.021	0.004	0.005	0.044	0.038	0.019	0.004	0.002	0.037	0.039	0.028	0.016	0.014	0.018	0.023	0.021	0.035
557	Nova33	G4	4 tumor-test	0.005	0.007	0.002	0.047	0.035	0.039	0.016	0.091	0	0.003	0.007	0.016	0	0.9	0.002	0.795	0.871	0.054	0.016	0.891	0.114	0.079	0.011	0.005	0.005	0.018	0.011	0	0.002	0.008	0	0.004	0.01	0.018	0	0	0	0.011	0.017	0.01	0.013	0.017	0.008	0.006	0.008	0.017
558	Nova33	H2	6 liver disease-test	0	0.006	0.002	0.049	0.011	0.007	0.002	0.098	0	0	0	0.005	0.026	0.906	0.004	0.874	0.9	0.056	0	0.938	0.041	0.049	0.014	0	0.014	0.005	0.003	0.006	0.004	0.004	0	0.016	0.007	0.013	0.014	0.006	0.003	0.014	0.015	0.008	0.009	0.002	0	0	0.002	0.004
559	Nova33	H3	5 liver disease-train	0.002	0.011	0	0.038	0.028	0.006	0.005	0.189	0	0.004	0.008	0.003	0.006	0.894	0	0.816	0.86	0.042	0	0.936	0.155	0.06	0.016	0.008	0.01	0.012	0.021	0.006	0.003	0.004	0	0.003	0.015	0.012	0.026	0.002	0	0.023	0.024	0.014	0.005	0.005	0.005	0.005	0	0.004
560	Nova33	H4	5 liver disease-train	0.004	0.026	0.015	0.041	0.025	0.017	0.016	0.094	0.005	0.005	0.013	0.028	0.01	0.913	0.011	0.814	0.895	0.063	0.021	0.907	0.071	0.023	0.02	0.01	0.02	0.014	0.014	0.012	0.004	0.013	0.006	0.008	0.031	0.025	0.014	0.001	0.007	0.03	0.037	0.021	0.021	0.017	0.017	0.008	0.013	0.017
561	Nova34	A7	4 tumor-test	0.003	0.006	0.002	0.049	0.034	0.02	0.015	0.138	0.002	0.001	0.009	0.024	0.005	0.908	0	0.795	0.849	0.07	0.002	0.903	0.086	0.053	0.027	0.011	0.016	0.008	0.01	0.005	0.003	0.005	0.002	0.011	0.025	0.033	0.007	0.005	0.008	0.02	0.024	0.02	0.016	0.011	0.007	0.008	0.01	0.016
562	Nova34	B7	3 tumor-train	0.003	0.017	0.006	0.033	0.057	0.015	0.03	0.205	0	0	0.016	0.029	0.022	0.885	0	0.814	0.85	0.087	0.011	0.915	0.084	0.063	0.049	0.016	0.022	0.028	0.024	0.008	0.002	0.008	0.005	0.004	0.036	0.05	0.033	0.004	0.004	0.037	0.033	0.013	0.008	0.018	0.012	0.01	0.011	0.02
563	Nova34	C6	2 normal-test	0	0.011	0	0.018	0.03	0	0.026	0.046	0	0	0	0.006	0	0.957	0	0.815	0.791	0.107	0.015	0.941	0.141	0.017	0.027	0.056	0.014	0.014	0.014	0	0	0	0.021	0	0	0	0.028	0	0	0	0.028	0	0	0	0.02	0.02	0	0
564	Nova34	C7	3 tumor-train	0.002	0.003	0.005	0.576	0.461	0.459	0.417	0.608	0	0.004	0.013	0.028	0.361	0.901	0.239	0.736	0.774	0.569	0.508	0.874	0.69	0.731	0.022	0.007	0.014	0.013	0.009	0.003	0.003	0.009	0.001	0.006	0.119	0.181	0.093	0.019	0.033	0.307	0.234	0.263	0.196	0.498	0.499	0.478	0.51	0.536
565	Nova34	E6	1 normal-train	0	0	0	0.05	0.005	0.012	0	0.111	0	0.009	0	0	0.02	0.897	0	0.864	0.887	0.065	0.009	0.936	0.175	0.141	0	0.007	0.008	0	0	0.007	0	0	0	0	0	0.007	0	0.007	0	0.019	0	0	0	0.011	0.011	0	0.011	0.02
566	Nova34	E8	3 tumor-train	0.236	0.249	0.244	0.389	0.226	0.293	0.023	0.167	0.003	0.005	0.084	0.106	0.02	0.864	0.066	0.672	0.73	0.247	0.188	0.523	0.213	0.137	0.032	0.022	0.02	0.028	0.022	0.055	0.007	0.093	0.089	0	0.203	0.105	0.216	0.035	0.011	0.156	0.07	0.295	0.185	0.287	0.25	0.289	0.331	0.292
567	Nova34	F6	3 tumor-train	0.002	0	0	0.153	0.119	0.111	0.005	0.21	0	0	0.005	0.025	0	0.86	0	0.729	0.749	0.021	0	0.879	0.173	0.173	0.022	0.012	0.009	0.01	0.013	0.014	0	0.01	0	0	0.048	0.038	0.023	0.008	0	0.073	0.069	0.071	0.033	0.121	0.116	0.103	0.109	0.123
568	Nova34	G6	3 tumor-train	0.009	0	0	0.037	0.005	0.032	0.022	0.209	0	0	0	0.012	0.035	0.891	0	0.747	0.741	0.116	0.023	0.922	0.085	0.021	0.006	0	0.011	0	0.005	0.011	0	0.005	0	0	0.006	0.017	0	0	0	0.016	0.057	0.019	0	0.031	0.031	0.008	0.041	0.057
569	Nova34	H7	3 tumor-train	0.003	0.009	0.012	0.314	0.279	0.295	0.006	0.05	0.001	0.004	0.004	0.025	0.008	0.903	0.003	0.577	0.589	0.378	0.023	0.415	0.466	0.367	0.026	0.012	0.011	0.014	0.01	0.009	0.02	0.243	0.02	0.002	0.283	0.254	0.27	0.007	0.024	0.203	0.115	0.1	0.147	0.056	0.036	0.059	0.082	0.285
570	Nova35	A12	1 normal-train	0.013	0.021	0.016	0.094	0.066	0.053	0.032	0.21	0.002	0.008	0.063	0.039	0.044	0.919	0.01	0.674	0.741	0.204	0.012	0.889	0.105	0.128	0.04	0.017	0.057	0.026	0.019	0.038	0.005	0.054	0.006	0.005	0.126	0.156	0.104	0.002	0.003	0.107	0.102	0.038	0.031	0.039	0.035	0.034	0.08	0.098
571	Nova35	A9	3 tumor-train	0.001	0.003	0.062	0.6	0.524	0.61	0.028	0.153	0.043	0.118	0.044	0.247	0.014	0.876	0.008	0.619	0.748	0.649	0.185	0.797	0.558	0.429	0.005	0.054	0.011	0.053	0.05	0.005	0.017	0.038	0.004	0.092	0.049	0.07	0.042	0.109	0.008	0.03	0.09	0.032	0.037	0.093	0.077	0.075	0.084	0.131
572	Nova35	B12	2 normal-test	0	0.011	0	0.033	0.042	0	0	0.27	0	0	0	0.006	0	0.158	0	0.943	0.902	0.107	0	0.958	0.094	0.027	0.027	0.003	0.014	0	0	0	0	0.008	0	0	0.056	0.074	0.028	0	0	0.191	0	0	0	0	0	0	0	0.01
573	Nova35	B9	3 tumor-train	0.008	0	0.008	0.019	0.011	0	0.007	0.042	0	0.005	0	0.009	0	0.93	0	0.791	0.916	0.108	0	0.934	0.032	0.05	0.028	0	0.016	0.021	0.009	0	0	0	0.006	0.008	0.008	0.028	0.017	0.003	0	0.025	0	0.023	0.004	0.008	0.008	0.008	0.008	0.014
574	Nova35	C11	5 liver disease-train	0.013	0.004	0.004	0.032	0.016	0	0.013	0.069	0	0	0.014	0	0.018	0.903	0.006	0.898	0.843	0.033	0	0.925	0.114	0.123	0.022	0.007	0.01	0.012	0.005	0	0	0.006	0	0.011	0.025	0.003	0.007	0	0	0.021	0.011	0.009	0.015	0.019	0.013	0.007	0.006	0.018
575	Nova35	C12	1 normal-train	0	0	0.011	0.071	0.026	0.012	0.019	0.129	0	0	0	0	0	0.897	0.008	0.922	0.82	0.148	0.005	0.918	0.086	0.026	0.009	0	0.034	0	0.004	0	0	0	0	0	0.017	0.008	0.022	0	0	0	0.009	0.017	0.008	0.017	0.008	0.008	0	0
576	Nova35	D10	3 tumor-train	0.054	0.074	0.043	0.298	0.23	0.321	0.1	0.4	0.014	0.009	0.017	0.026	0.023	0.87	0.126	0.512	0.543	0.256	0.205	0.541	0.3	0.253	0.205	0.15	0.181	0.184	0.086	0.185	0.073	0.305	0.245	0.005	0.352	0.192	0.341	0.213	0.052	0.32	0.343	0.372	0.237	0.309	0.265	0.296	0.273	0.326
577	Nova35	D9	5 liver disease-train	0.004	0.011	0.008	0.069	0.037	0.003	0.019	0.115	0	0	0	0.011	0.006	0.909	0	0.848	0.928	0.05	0	0.943	0.052	0.018	0.018	0.006	0.016	0.007	0.014	0.012	0	0	0	0.007	0.014	0.016	0.012	0.002	0	0.019	0.032	0.02	0.009	0.005	0.005	0.017	0.004	0.014
578	Nova35	E1	1 normal-train	0	0.009	0.004	0.063	0.016	0.009	0.017	0.049	0	0	0	0.007	0.007	0.887	0	0.702	0.809	0.103	0	0.873	0.081	0.042	0.01	0	0.007	0.005	0	0.011	0.003	0.024	0.014	0	0.01	0.018	0.021	0	0.004	0.013	0.012	0.014	0.023	0.004	0	0.005	0	0.005
579	Nova35	E2	5 liver disease-train	0.003	0.011	0.004	0.034	0.014	0.006	0.005	0.07	0.003	0.003	0.003	0.012	0.003	0.909	0.001	0.841	0.88	0.077	0.001	0.94	0.084	0.056	0.018	0.009	0.011	0.006	0.009	0.004	0.003	0.006	0.002	0.007	0.01	0.015	0.01	0.002	0.001	0.01	0.016	0.005	0.006	0.007	0.004	0.005	0.018	0.025
580	Nova35	F11	6 liver disease-test	0	0.003	0	0.06	0.024	0.008	0.019	0.09	0	0	0.004	0.003	0	0.918	0.003	0.808	0.852	0.058	0	0.943	0.075	0.066	0.011	0	0.002	0.003	0.009	0.006	0.004	0.021	0.005	0	0.012	0.012	0.016	0.003	0.003	0.006	0.018	0.013	0.009	0.007	0	0	0.003	0.006
581	Nova35	F9	5 liver disease-train	0.01	0.014	0.01	0.038	0.017	0.005	0.008	0.145	0.008	0.008	0.048	0.012	0.065	0.89	0.009	0.811	0.896	0.099	0.009	0.923	0.04	0.066	0.018	0.002	0.007	0.011	0.004	0.018	0.008	0.014	0.003	0.004	0.06	0.046	0.036	0.002	0.003	0.04	0.037	0.011	0.012	0.015	0.012	0.004	0.004	0.037
582	Nova36	A4	1 normal-train	0	0	0	0.077	0.008	0.007	0	0.03	0	0.005	0.017	0.006	0.011	0.95	0	0.856	0.888	0.109	0	0.95	0.087	0.065	0.025	0.004	0.005	0.014	0.003	0.003	0.003	0.004	0	0	0.01	0.007	0.024	0.003	0	0.017	0.02	0.017	0.007	0	0	0.007	0.007	0.006
583	Nova36	C6	6 liver disease-test	0.02	0.047	0.024	0.057	0.04	0.035	0.011	0.199	0.003	0.003	0.043	0.023	0.063	0.908	0.01	0.757	0.815	0.24	0.031	0.912	0.15	0.1	0.029	0.02	0.016	0.014	0.012	0.021	0.012	0.035	0.013	0.005	0.07	0.052	0.04	0.006	0.007	0.067	0.065	0.05	0.039	0.028	0.03	0.035	0.027	0.048
584	Nova36	D6	6 liver disease-test	0.002	0.008	0.002	0.035	0.013	0.015	0.003	0.156	0.006	0.003	0.005	0.006	0.014	0.932	0.001	0.85	0.884	0.14	0.012	0.948	0.073	0.054	0.019	0.009	0.012	0.011	0.008	0.012	0.001	0.011	0.001	0.002	0.014	0.019	0.01	0.004	0.002	0.023	0.017	0.013	0.016	0.004	0.006	0.003	0.007	0.009
585	Nova36	E6	5 liver disease-train	0.013	0.026	0.013	0.052	0.018	0.006	0.008	0.105	0.001	0.002	0.002	0.015	0.012	0.917	0	0.802	0.863	0.126	0.006	0.948	0.164	0.154	0.016	0.006	0.012	0.009	0.005	0.006	0.005	0.016	0.003	0.004	0.023	0.027	0.009	0.002	0	0.017	0.019	0.016	0.011	0.022	0.011	0.003	0.013	0.013
586	Nova36	F4	5 liver disease-train	0.01	0.026	0.017	0.057	0.027	0.014	0.005	0.071	0	0.002	0.015	0.003	0.019	0.855	0.006	0.85	0.873	0.14	0.016	0.942	0.152	0.062	0.011	0.013	0.02	0.011	0.024	0.006	0.002	0.015	0	0.016	0.028	0.042	0.034	0.005	0.005	0.036	0.031	0.025	0.014	0.009	0.018	0	0.011	0.028
587	Nova36	F6	6 liver disease-test	0	0.003	0.003	0.06	0.028	0.018	0.009	0.153	0	0	0.009	0	0.019	0.922	0.003	0.86	0.84	0.245	0.025	0.943	0.141	0.137	0.024	0.011	0.02	0.002	0.017	0	0	0.025	0.002	0.003	0.078	0.049	0.016	0.014	0	0.035	0.038	0.043	0.025	0.006	0.012	0.009	0.008	0.01
588	Nova39	D11	6 liver disease-test	0.013	0.015	0.008	0.05	0.031	0.015	0.018	0.087	0.002	0.002	0.006	0.007	0.024	0.925	0.006	0.866	0.891	0.111	0.013	0.942	0.078	0.028	0.019	0.01	0.015	0.021	0.015	0.013	0.005	0.01	0.007	0.011	0.032	0.034	0.041	0.008	0.001	0.032	0.029	0.026	0.018	0.011	0.01	0.007	0.012	0.023
589	Nova39	E11	5 liver disease-train	0.008	0.013	0.009	0.052	0.028	0.014	0.005	0.103	0.003	0.001	0.005	0.003	0.006	0.88	0.002	0.825	0.868	0.118	0.003	0.914	0.063	0.043	0.013	0.008	0.012	0.009	0.009	0.007	0.004	0.007	0.004	0.002	0.018	0.025	0.017	0.002	0.003	0.025	0.02	0.015	0.006	0.009	0.01	0.006	0.006	0.009
590	Nova39	F11	5 liver disease-train	0.01	0.016	0.003	0.055	0.043	0.006	0.015	0.083	0	0.001	0.009	0	0.005	0.913	0.003	0.875	0.904	0.137	0.012	0.937	0.087	0.067	0.022	0.008	0.016	0.011	0.01	0.007	0.005	0.014	0.001	0.012	0.028	0.019	0.022	0.003	0	0.016	0.025	0.019	0.012	0.001	0.002	0.005	0.008	0.014
591	Nova39	G2	5 liver disease-train	0.011	0.022	0.008	0.101	0.044	0.045	0.015	0.168	0.018	0.006	0.049	0.014	0.036	0.955	0.003	0.769	0.816	0.239	0.009	0.953	0.124	0.051	0.025	0.013	0.032	0.026	0.03	0.008	0.014	0.023	0.002	0	0.126	0.111	0.083	0.006	0.004	0.062	0.062	0.041	0.045	0.03	0.015	0.009	0.025	0.038
592	Nova39	H2	5 liver disease-train	0	0.003	0.003	0.061	0.024	0.013	0.002	0.123	0	0	0.011	0.003	0.008	0.951	0.005	0.823	0.839	0.151	0	0.929	0.111	0.121	0.009	0.004	0.002	0.013	0.013	0.007	0	0.009	0.002	0	0.038	0.032	0.029	0.006	0.006	0.018	0.033	0.022	0.022	0.002	0.007	0.005	0.011	0.006
593	Nova40	A9	5 liver disease-train	0.005	0.007	0.007	0.053	0.011	0.024	0.002	0.075	0	0	0.005	0.03	0.007	0.936	0.01	0.872	0.899	0.095	0.009	0.95	0.048	0.023	0.021	0.008	0.015	0.011	0.016	0.006	0	0.009	0.002	0.009	0.013	0.021	0.017	0.003	0.003	0.03	0.014	0.011	0.018	0.002	0.004	0.008	0.004	0.014
594	Nova40	E10	5 liver disease-train	0.008	0.007	0.003	0.08	0.039	0.018	0.009	0.191	0.001	0.001	0.01	0.016	0.007	0.919	0.006	0.787	0.813	0.096	0.009	0.892	0.171	0.138	0.019	0.012	0.021	0.017	0.012	0.007	0.005	0.02	0.006	0.007	0.041	0.036	0.022	0.003	0	0.036	0.034	0.025	0.024	0.015	0.01	0.009	0.013	0.02
595	Nova40	F10	5 liver disease-train	0.009	0.021	0.017	0.043	0.025	0.014	0.006	0.12	0.002	0.005	0.013	0.001	0.022	0.891	0.001	0.781	0.847	0.068	0.004	0.905	0.243	0.22	0.03	0.01	0.022	0.015	0.011	0.008	0.003	0.015	0.004	0.008	0.018	0.034	0.017	0.003	0.006	0.019	0.03	0.027	0.009	0.008	0.004	0.007	0.01	0.02
596	Nova40	H4	5 liver disease-train	0.006	0.014	0	0.024	0.02	0.011	0.009	0.117	0.003	0	0.008	0.004	0	0.885	0	0.797	0.801	0.017	0	0.914	0.115	0.123	0.004	0.008	0.014	0.007	0.007	0.006	0.004	0.002	0	0.016	0.007	0.018	0.007	0.002	0	0.014	0.027	0.008	0.007	0.016	0.022	0.017	0.015	0.025
[truncated: 237 more columns]
